# Supplementary material for: KLF7 is a general inducer of human pluripotency
Source: EMBO Rep. 2025 Oct 15;26(22):5372–96. doi: 10.1038/s44319-025-00595-2 (PMC12635360; doi:10.1038/s44319-025-00595-2)
Supplement: Supplementary file 3 — Source data Fig. 1 [file 44319_2025_595_MOESM3_ESM.zip]

Archive with 23 entries (15 files):
- Figure 1/
- Figure 1/1A/
- Figure 1/1A/1A_Selected_Genes_Expression_RNASeq.xlsx
- Figure 1/1B/
- Figure 1/1B/1B_Selected_Genes_Expression_RNASeq.xlsx
- Figure 1/1C/
- Figure 1/1C/IF_OSK7M 1_Nuclei.tif
- Figure 1/1C/IF_OSK7M_NANOG.tif
- Figure 1/1C/IF_OSK7M_OCT4.tif
- Figure 1/1C/IF_OSKM_NANOG.tif
- Figure 1/1C/IF_OSKM_Nuclei.tif
- Figure 1/1C/IF_OSKM_OCT4.tif
- Figure 1/1C/IF_OSNL_NANOG.tif
- Figure 1/1C/IF_OSNL_Nuclei.tif
- Figure 1/1C/IF_OSNL_OCT4.tif
- Figure 1/1D/
- Figure 1/1D/1D_Reprogramming_Success_Rate_Quantification.xlsx
- Figure 1/1E/
- Figure 1/1E/1E_Morphology_counts.xlsx
- Figure 1/1G/
- Figure 1/1G/1G_Pluripotency_Fibroblast_Markers_Expression.xlsx
- Figure 1/1H/
- Figure 1/1H/1H_Pluripotency_Primed_Markers_qPCR.xlsx
