# Supplementary material for: KLF7 is a general inducer of human pluripotency
Source: EMBO Rep. 2025 Oct 15;26(22):5372–96. doi: 10.1038/s44319-025-00595-2 (PMC12635360; doi:10.1038/s44319-025-00595-2)
Supplement: Supplementary file 3 — Source data Fig. 1 [file 44319_2025_595_MOESM3_ESM.zip › Figure 1/1A/1A_Selected_Genes_Expression_RNASeq.xlsx]

## Sheet: Fig. 1A
Fig.1A
ESC		Theunissen T., 2016	Zorzan I., 2023	Zorzan I., 2023	Zorzan I., 2023	Dong C., 2020	Dong C., 2020	Yang YJ., 2022	Yang YJ., 2022	Wei Y., 2022	Wei Y., 2022	Choi J., 2015	Choi J., 2015	Choi J., 2015	Choi J., 2015	Choi J., 2015	Choi J., 2015	Choi J., 2015	Choi J., 2015	Choi J., 2015	Choi J., 2015	Choi J., 2015	Choi J., 2015
ensembl	symbol	GSM2218660_Male_Primed_ES_-_WIBR1_XY	GSM5592628_H9_rep_1	GSM5592629_H9_rep_2	GSM5592630_H9_rep_3	GSM4116151_H9_ESCs	GSM4116153_H9_ESCs_StemPro	GSM5381189_H9_ESCs	GSM5381190_H9_ESCs	GSM4026158_H1_ESCs	GSM4026159_HN10_ESCs	GSM1888631_hESC2.1	GSM1888632_hESC2.2	GSM1888633_hESC2.3	GSM1888641_hESC3.1	GSM1888642_hESC3.2	GSM1888643_hESC3.3	GSM1888637_hESC2.6_G12	GSM1888639_hESC2.6_G13	GSM1888640_hESC2.6_G5	GSM1888648_hESC3.6_G15	GSM1888649_hESC3.6_G2	GSM1888650_hESC3.6_G3
ENSG00000204531	POU5F1	724.6	652.459	588.23	468.193	251.881	233.515	921.123	940.787	639.442	623.656	384.662	383.957	379.642	449.318	430.103	515.641	354.344	447.704	369.136	429.241	373.473	411.06
ENSG00000181449	SOX2	1207.21	550.438	538.037	523.367	133.317	158.315	881.888	962.063	1335.24	1471.65	995.243	858.239	932.945	1305.07	1405.69	1356.2	1219.03	1263.25	1245.4	1424.21	1338.22	1380.24
ENSG00000136826	KLF4	8.95429	3.16344	0.908463	0.900804	0.747824	3.48481	2.95176	2.03413	4.48282	3.40424	3.63758	1.93604	2.73611	4.89299	6.04491	5.18232	6.27256	8.89712	7.15749	3.42967	4.30882	4.96749
ENSG00000136997	MYC	70.9738	126.142	103.111	87.1527	69.8536	66.472	50.7833	94.8896	53.7938	26.2126	28.4459	25.5657	34.4002	30.7447	34.6182	42.7765	10.753	18.391	11.5792	20.5114	15.5878	19.0752
ENSG00000111704	NANOG	219.27	182.688	207.13	197.276	141.305	83.5704	29.8193	44.8609	78.4493	57.5316	52.0659	55.6737	74.5533	174.682	199.335	216.094	26.2664	79.8299	31.1749	121.504	72.3374	74.1398
ENSG00000131914	LIN28A	2621.92	1412.67	1515.54	1652.52	271.018	379.487	730.852	1126.5	1036.49	947.058	1217.31	1148.97	1157.63	1350.36	1364.97	1419.6	1509.17	1383.31	1382.06	1312.8	1460.71	1481.9
iPSC		Giulitti S., 2019	Zorzan I., 2023	Zorzan I., 2023	Zorzan I., 2023	Zorzan I., 2023	Zorzan I., 2023	Zorzan I., 2023	Zorzan I., 2023	Zorzan I., 2023	Zorzan I., 2023	Zorzan I., 2023	Dong C., 2020	Yang YJ., 2022	Yang YJ., 2022	Liu X., 2017	Liu X., 2017	Zorzan I., 2020	Zorzan I., 2020	Zorzan I., 2020	Zorzan I., 2020	Choi J., 2015	Choi J., 2015	Choi J., 2015	Choi J., 2015	Choi J., 2015	Choi J., 2015
ensembl	symbol	GSM2988902_BJ-iPSCs_HPD00	GSM5592631_HPD00_rep_1	GSM5592632_HPD00_rep_2	GSM5592633_HPD00_rep_3	GSM5592640_KiPS_PRIMED_rep1	GSM5592641_KiPS_PRIMED_rep2	GSM5592642_KiPS_PRIMED_rep3	GSM5592643_KiPS_PRIMED_rep4	GSM6754209_KiPS_Rep_1	GSM6754210_KiPS_Rep_2	GSM6754211_KiPS_Rep_3	GSM4116152_AN_iPSCs	GSM5381199_ACS1023-iPSCs	GSM5381200_ACS1023-iPSCs	SRX3156749_hiPSC_55F_E8	SRX3156747_hiPSC_32F_E8	GSM3913617_KiPS_empty_vector_DMSO_1	GSM3913618_KiPS_empty_vector_DMSO_2	GSM3913619_KiPS_empty_vector_DMSO_3	GSM3913620_KiPS_empty_vector_DMSO_4	GSM1888620_hiPSC11	GSM1888622_hiPSC1	GSM1888624_hiPSC2	GSM1888626_hiPSC3	GSM1888628_hiPSC8	GSM1888630_hiPSC9
ENSG00000204531	POU5F1	684.445	600.492	469.981	406.624	426.157	450.62	523.75	465.877	441.447	480.601	450.436	236.4	978.694	944.831	44.2514	61.7738	968.366	740.155	749.326	878.46	493.079	413.677	573.593	311.377	514.826	464.384
ENSG00000181449	SOX2	607.675	465.491	460.037	439.117	471.956	424.208	518.953	607.907	633.157	640.93	694.833	117.328	1280.53	1220.83	380.019	373.825	580.325	619.684	616.013	758.263	1344.22	1361.28	1242.85	1305.68	1308.58	1314.41
ENSG00000136826	KLF4	1.95444	1.37991	0.947065	1.37296	0.258748	2.0162	0	2.22269	1.24602	3.22205	1.23166	0.436039	7.87316	9.38192	0.654883	0.571224	1.81623	1.97802	1.96429	1.847	4.24571	4.34682	4.55275	4.64234	3.82787	4.35442
ENSG00000136997	MYC	102.413	71.2955	71.2667	84.208	53.8195	51.6146	33.5793	53.3447	56.2489	60.4456	43.636	71.7787	78.0997	71.0428	87.2865	100.046	158.486	73.6576	133.52	108.12	21.9705	12.6198	22.198	11.1416	28.6252	21.8703
ENSG00000111704	NANOG	147.912	170.189	190.123	172.764	198.977	175.006	178.145	159.812	167.857	184.301	179.647	303.919	93.688	90.1241	152.12	284.633	131.716	104.552	199.738	127.585	137.058	44.7301	69.8538	22.6456	223.45	157.25
ENSG00000131914	LIN28A	1750.94	1693.15	1744.49	1429.25	1596.21	1383.51	1399.65	1268.27	1346.24	1478.15	1478.17	465.723	1262.31	773.965	1492.01	1172.56	1358.7	1344.02	1506.92	1584.15	1703.09	1478.93	1482.31	1482.99	1414.68	1472.55
