# Supplementary material for: KLF7 is a general inducer of human pluripotency
Source: EMBO Rep. 2025 Oct 15;26(22):5372–96. doi: 10.1038/s44319-025-00595-2 (PMC12635360; doi:10.1038/s44319-025-00595-2)
Supplement: Supplementary file 3 — Source data Fig. 1 [file 44319_2025_595_MOESM3_ESM.zip › Figure 1/1B/1B_Selected_Genes_Expression_RNASeq.xlsx]

## Sheet: Fig. 1B
Fig.1B
ESC		Theunissen T., 2016	Zorzan I., 2023	Zorzan I., 2023	Zorzan I., 2023	Dong C., 2020	Dong C., 2020	Yang YJ., 2022	Yang YJ., 2022	Wei Y., 2022	Wei Y., 2022	Choi J., 2015	Choi J., 2015	Choi J., 2015	Choi J., 2015	Choi J., 2015	Choi J., 2015	Choi J., 2015	Choi J., 2015	Choi J., 2015	Choi J., 2015	Choi J., 2015	Choi J., 2015
ensembl	symbol	GSM2218660_Male_Primed_ES_-_WIBR1_XY	GSM5592628_H9_rep_1	GSM5592629_H9_rep_2	GSM5592630_H9_rep_3	GSM4116151_H9_ESCs	GSM4116153_H9_ESCs_StemPro	GSM5381189_H9_ESCs	GSM5381190_H9_ESCs	GSM4026158_H1_ESCs	GSM4026159_HN10_ESCs	GSM1888631_hESC2.1	GSM1888632_hESC2.2	GSM1888633_hESC2.3	GSM1888641_hESC3.1	GSM1888642_hESC3.2	GSM1888643_hESC3.3	GSM1888637_hESC2.6_G12	GSM1888639_hESC2.6_G13	GSM1888640_hESC2.6_G5	GSM1888648_hESC3.6_G15	GSM1888649_hESC3.6_G2	GSM1888650_hESC3.6_G3
ENSG00000127528	KLF2	0.366979	0	0	0	0.101976	0.130273	0.323186	0.302371	1.2808	1.02127	0.121253	0.248211	0.140314	0.0784972	0.235899	0.0670128	0.252023	0.189877	0.349922	0.133191	0.076038	0.0993498
ENSG00000136826	KLF4	8.95429	3.16344	0.908463	0.900804	0.747824	3.48481	2.95176	2.03413	4.48282	3.40424	3.63758	1.93604	2.73611	4.89299	6.04491	5.18232	6.27256	8.89712	7.15749	3.42967	4.30882	4.96749
ENSG00000102554	KLF5	14.8627	0.790859	3.86097	2.92761	0.067984	0.716504	3.5335	1.51186	2.88181	1.70212	10.0882	10.8468	12.6984	13.0829	14.3898	11.9953	13.0212	14.5121	14.1241	13.2525	11.938	11.5742
ENSG00000118263	KLF7	23.8536	17.992	22.7116	22.5201	8.15808	18.9222	61.987	7.86165	22.4141	2.38296	58.3953	78.658	71.1857	41.2633	51.6324	37.9739	48.7244	48.1475	61.3954	30.0013	29.9083	27.5447
ENSG00000171872	KLF17	0.110094	0	0	0	0.203952	0.130273	0.0646372	0.0274883	0	0.340424	0.0727517	0.0248211	0.0233856	0	0	0.0893503	0.0280025	0.108501	0	0.0332978	0.025346	0.0248374
ENSG00000147596	PRDM14	143.526	15.4218	9.31175	18.9169	43.3058	90.7354	45.7631	27.021	27.8575	2.38296	30.3859	24.0765	30.144	77.8169	64.5773	76.6179	30.4667	58.9976	27.3893	51.1787	50.6413	62.3171
ENSG00000197024	ZNF398	30.8262	40.7292	39.9724	44.3646	5.84662	5.43892	64.8742	80.4857	65.9615	30.6381	68.6533	60.067	65.5498	42.5455	48.9785	53.6549	19.6858	58.3738	17.1462	27.2043	25.1686	24.4152
ENSG00000182968	SOX1	0.513771	0	0	0.225201	0.475888	0.0325684	0.624826	2.47395	0	2.38296	1.04277	0.620527	0.958809	0.0261657	0.235899	0.268051	3.78034	0.75951	4.83528	2.23095	3.72586	1.93732
ENSG00000164458	TBXT	11.4497	0	0	9.23324	0.475888	0.455957	0.775646	1.48437	0.320201	0.340424	3.92859	7.86828	5.86978	5.46864	5.66157	4.71323	12.6291	11.3655	14.824	8.09136	3.52309	5.6381
iPSC		Giulitti S., 2019	Zorzan I., 2023	Zorzan I., 2023	Zorzan I., 2023	Zorzan I., 2023	Zorzan I., 2023	Zorzan I., 2023	Zorzan I., 2023	Zorzan I., 2023	Zorzan I., 2023	Zorzan I., 2023	Dong C., 2020	Yang YJ., 2022	Yang YJ., 2022	Liu X., 2017	Liu X., 2017	Zorzan I., 2020	Zorzan I., 2020	Zorzan I., 2020	Zorzan I., 2020	Choi J., 2015	Choi J., 2015	Choi J., 2015	Choi J., 2015	Choi J., 2015	Choi J., 2015
ensembl	symbol	GSM2988902_BJ-iPSCs_HPD00	GSM5592631_HPD00_rep_1	GSM5592632_HPD00_rep_2	GSM5592633_HPD00_rep_3	GSM5592640_KiPS_PRIMED_rep1	GSM5592641_KiPS_PRIMED_rep2	GSM5592642_KiPS_PRIMED_rep3	GSM5592643_KiPS_PRIMED_rep4	GSM6754209_KiPS_Rep_1	GSM6754210_KiPS_Rep_2	GSM6754211_KiPS_Rep_3	GSM4116152_AN_iPSCs	GSM5381199_ACS1023-iPSCs	GSM5381200_ACS1023-iPSCs	SRX3156749_hiPSC_55F_E8	SRX3156747_hiPSC_32F_E8	GSM3913617_KiPS_empty_vector_DMSO_1	GSM3913618_KiPS_empty_vector_DMSO_2	GSM3913619_KiPS_empty_vector_DMSO_3	GSM3913620_KiPS_empty_vector_DMSO_4	GSM1888620_hiPSC11	GSM1888622_hiPSC1	GSM1888624_hiPSC2	GSM1888626_hiPSC3	GSM1888628_hiPSC8	GSM1888630_hiPSC9
ENSG00000127528	KLF2	0	0	0.236766	0	0.258748	0.20162	0.654142	2.22269	0.178003	0.515528	1.23166	0.0335415	1.0796	1.27017	0	0	0.394833	1.1303	2.06768	0.42623	0.144272	0.308484	0.0269394	0.0679368	0.0915029	0.1637
ENSG00000136826	KLF4	1.95444	1.37991	0.947065	1.37296	0.258748	2.0162	0	2.22269	1.24602	3.22205	1.23166	0.436039	7.87316	9.38192	0.654883	0.571224	1.81623	1.97802	1.96429	1.847	4.24571	4.34682	4.55275	4.64234	3.82787	4.35442
ENSG00000102554	KLF5	1.56355	5.28967	2.36766	3.89004	4.39871	2.0162	1.52633	5.55674	5.34009	3.99534	4.92665	0.23479	4.52904	2.97335	4.49062	3.10093	4.73799	3.95603	2.42952	3.12569	7.4403	8.41319	10.4525	14.4252	10.1111	7.30101
ENSG00000118263	KLF7	35.8835	29.4381	30.7796	31.8068	39.0709	39.7191	26.6018	41.5644	41.4747	37.118	37.3017	31.0594	24.4884	28.5788	90.0931	100.454	61.4359	107.566	50.8649	44.0438	29.8436	38.9531	36.2604	38.2937	35.7471	38.1421
ENSG00000171872	KLF17	0.312711	0.229986	0	0.228826	0	0	0	0.444539	0	0	0.351903	0.134166	0	0.0288674	0.654883	0.408017	0	0	0	0	0.082441	0.028044	0	0	0.0457515	0
ENSG00000147596	PRDM14	39.167	13.7991	19.4148	38.9004	17.3361	10.6858	14.3911	7.77943	26.3444	35.0559	28.8561	139.968	58.2456	53.6934	17.8689	13.1382	15.8723	36.7346	27.0349	63.6503	110.265	78.0464	101.319	61.4148	88.5291	100.414
ENSG00000197024	ZNF398	52.9263	49.4469	53.5092	48.5111	62.6169	56.0503	63.0157	47.7879	66.0391	54.9037	55.2488	6.74183	115.175	96.6193	54.4488	35.9871	53.8552	106.813	83.069	117.782	39.6129	28.8012	53.5824	30.2545	43.9366	41.8744
ENSG00000182968	SOX1	0.703599	0.229986	0	0	0	0	0	0	0.178003	0	0	0.0335415	1.0006	1.0681	0.935547	1.63207	0	0.0941913	0.0516919	0	0.597697	3.61767	0.619605	2.24191	0.350761	0.55658
ENSG00000164458	TBXT	0	0	0	15.789	0	0	0	0	0	0	7.38997	0.637288	2.10653	1.55884	0.0935547	1.38726	0.0789665	0	0.0516919	0.142077	6.86321	12.8441	10.668	9.44321	10.0196	8.74157
