# Supplementary material for: KLF7 is a general inducer of human pluripotency
Source: EMBO Rep. 2025 Oct 15;26(22):5372–96. doi: 10.1038/s44319-025-00595-2 (PMC12635360; doi:10.1038/s44319-025-00595-2)
Supplement: Supplementary file 3 — Source data Fig. 1 [file 44319_2025_595_MOESM3_ESM.zip › Figure 1/1D/1D_Reprogramming_Success_Rate_Quantification.xlsx]

## Sheet: Fig. 1D
Fig. 1D
Exp	Cocktail	Reprogramming success rate (%)	Average success rate
Exp1	OSKM	100	86.6667
Exp2	OSKM	80
Exp3	OSKM	80
Exp1	OSK7M	100	96
Exp2	OSK7M	100
Exp3	OSK7M	100
Exp4	OSK7M	100
Exp5	OSK7M	80
Exp1	OSNL	40	40
Exp2	OSNL	40
Exp3	OSNL	40
