# Supplementary material for: KLF7 is a general inducer of human pluripotency
Source: EMBO Rep. 2025 Oct 15;26(22):5372–96. doi: 10.1038/s44319-025-00595-2 (PMC12635360; doi:10.1038/s44319-025-00595-2)
Supplement: Supplementary file 3 — Source data Fig. 1 [file 44319_2025_595_MOESM3_ESM.zip › Figure 1/1E/1E_Morphology_counts.xlsx]

## Sheet: Fig. 1E
Fig. 1E
Exp	Cocktail	Test	Count
Exp 1	OSKM	Morphology	100
Exp 1	OSKM	Morphology	100
Exp 1	OSKM	Morphology	100
Exp 1	OSKM	Morphology	100
Exp 1	OSKM	Morphology	100
Exp 2	OSKM	Morphology	84
Exp 2	OSKM	Morphology	100
Exp 2	OSKM	Morphology	71
Exp 2	OSKM	Morphology	74
Exp 2	OSKM	Morphology	0
Exp 3	OSKM	Morphology	100
Exp 3	OSKM	Morphology	84
Exp 3	OSKM	Morphology	95
Exp 3	OSKM	Morphology	74
Exp 3	OSKM	Morphology	0
Exp 1	OSK7M	Morphology	9
Exp 1	OSK7M	Morphology	5
Exp 1	OSK7M	Morphology	8
Exp 1	OSK7M	Morphology	7
Exp 1	OSK7M	Morphology	6
Exp 2	OSK7M	Morphology	9
Exp 2	OSK7M	Morphology	6
Exp 2	OSK7M	Morphology	2
Exp 2	OSK7M	Morphology	8
Exp 2	OSK7M	Morphology	4
Exp 2	OSK7M	Morphology	5
Exp 2	OSK7M	Morphology	17
Exp 2	OSK7M	Morphology	6
Exp 2	OSK7M	Morphology	4
Exp 2	OSK7M	Morphology	3
Exp 3	OSK7M	Morphology	13
Exp 3	OSK7M	Morphology	6
Exp 3	OSK7M	Morphology	17
Exp 3	OSK7M	Morphology	3
Exp 3	OSK7M	Morphology	11
Exp 3	OSK7M	Morphology	13
Exp 3	OSK7M	Morphology	5
Exp 3	OSK7M	Morphology	2
Exp 3	OSK7M	Morphology	2
Exp 3	OSK7M	Morphology	5
Exp 4	OSK7M	Morphology	3
Exp 4	OSK7M	Morphology	6
Exp 4	OSK7M	Morphology	2
Exp 4	OSK7M	Morphology	5
Exp 4	OSK7M	Morphology	5
Exp 5	OSK7M	Morphology	4
Exp 5	OSK7M	Morphology	0
Exp 5	OSK7M	Morphology	8
Exp 5	OSK7M	Morphology	6
Exp 5	OSK7M	Morphology	1
Exp 1	OSNL	Morphology	2
Exp 1	OSNL	Morphology	0
Exp 1	OSNL	Morphology	0
Exp 1	OSNL	Morphology	1
Exp 1	OSNL	Morphology	0
Exp 2	OSNL	Morphology	1
Exp 2	OSNL	Morphology	0
Exp 2	OSNL	Morphology	0
Exp 2	OSNL	Morphology	1
Exp 2	OSNL	Morphology	0
Exp 3	OSNL	Morphology	0
Exp 3	OSNL	Morphology	1
Exp 3	OSNL	Morphology	0
Exp 3	OSNL	Morphology	1
Exp 3	OSNL	Morphology	0
