# Supplementary material for: KLF7 is a general inducer of human pluripotency
Source: EMBO Rep. 2025 Oct 15;26(22):5372–96. doi: 10.1038/s44319-025-00595-2 (PMC12635360; doi:10.1038/s44319-025-00595-2)
Supplement: Supplementary file 3 — Source data Fig. 1 [file 44319_2025_595_MOESM3_ESM.zip › Figure 1/1G/1G_Pluripotency_Fibroblast_Markers_Expression.xlsx]

## Sheet: Fig. 1G
Fig. 1G
	OSKM_P4 rep1	OSKM_P4 rep2	OSKM_P4 rep3	OSKM_P4 rep4	OSK7M_P4 rep1	OSK7M_P4 rep2	OSK7M_P4 rep3	OSK7M_P4 rep4	OSKM_P7 rep1	OSKM_P7 rep2	OSKM_P7 rep3	OSKM_P7 rep4	OSK7M_P7 rep1	OSK7M_P7 rep2	OSK7M_P7 rep3	OSK7M_P7 rep4	H9 rep1	H9 rep2	H9 rep3	BJ rep1	BJ rep2	BJ rep3
LIN28A	1.10986	1.1162	1.28243	1.03118	1.09464	1.08283	1.22215	1.28324	1.20178	1.15405	1.16379	1.16373	0.956954	1.103	1.22251	1.29043	1.05886	1.17474	1.28008	0.00273558	0.0014431	0.00338143
LIN28B	1.25648	1.33007	1.25885	1.32697	1.25807	1.39206	1.23539	1.15367	1.4458	1.33058	1.14429	1.16674	1.18321	1.02384	1.10491	1.12593	0.629209	0.805361	0.825189	0.0033837	0	0
NANOG	1.20743	1.28751	1.33474	1.22989	1.21806	1.41036	1.27889	1.07398	0.899333	0.865557	0.900778	0.864116	0.888371	0.817934	1.06546	1.00281	1.45689	1.62602	1.56672	0	0.00514282	0
OTX2	1.08668	0.920852	0.660307	0.854854	1.16147	1.0032	1.00585	1.15952	2.23556	2.71915	1.14731	1.23389	1.22044	1.26033	0.790173	0.75695	0.847121	0.977191	0.938715	0.00717747	0.0132522	0
POU5F1	1.15027	1.15968	1.26999	1.0616	1.07802	1.03604	1.01501	0.823592	1.12623	0.955114	1.25781	1.00646	0.978609	1.0242	1.0399	0.951059	2.11393	1.68234	1.25777	0	0.00843431	0.0039526
SALL4	1.24377	1.17713	1.18757	1.16889	1.37113	1.21995	1.24061	1.15176	1.48998	1.51569	1.18634	1.20762	1.08796	1.30058	1.0344	1.04044	0.760475	0.796721	0.798814	0.00649003	0.00898718	0.00467966
SOX2	1.39715	1.24844	1.25556	1.17449	1.11144	1.16565	1.15612	1.01738	1.40049	1.5127	1.09021	1.19837	0.927745	0.978923	0.951425	0.938054	1.1684	1.16156	1.13861	0.00100076	0.00369553	0.00259777
ZFP42	0.955986	0.895338	0.931636	1.17818	1.29593	1.52204	1.43932	1.42545	1.15719	1.01815	1.06829	1.07687	1.29975	0.56881	1.30996	1.17329	1.27896	1.18435	1.21323	0.00378455	0.00349382	0
ZIC2	1.00725	1.01742	0.827634	0.955587	0.893529	0.887126	0.791972	0.805747	1.63758	1.6609	1.26944	1.30991	1.06675	1.05565	1.297	1.30524	1.29553	1.52807	1.37801	0.00257441	0.00633771	0.000742516
ZIC5	1.10973	0.984091	0.963568	1.20506	0.956124	0.920341	0.851437	0.894776	1.40386	1.42095	1.23202	1.23932	1.15284	0.808381	1.12883	1.21674	1.5557	1.48015	1.46659	0.00493847	0.00455908	0
KLF4	1.19769	0.683808	0.126624	0.606414	0.603226	0.550522	0.115479	0.558959	0.879145	0.720775	0.347191	0.494994	1.56422	0.248516	0.467426	0.455493	1.06351	0.245362	0.246334	4.50906	2.19696	4.11828
KLF7	1.04315	1.02172	0.929822	1.04905	1.28268	1.35414	1.22255	1.3346	1.0446	0.92001	0.594357	0.897555	0.856458	0.610163	0.642255	0.836189	0.450367	0.63558	0.615903	1.50093	1.46376	1.69417
CEMIP	0.00329444	0.00188093	0.00417961	0.0040033	0.00199113	0.00181716	0.00190587	0.00369003	0.00362735	0.00793045	0	0	0.00198583	0.00205075	0	0	0.00351045	0	0.00813099	6.58389	8.38149	6.98462
CTSK	0.205378	0.234517	0.240518	0.211174	0.210064	0.139426	0.127953	0.230039	0.40008	0.304241	0.512926	0.215467	0.304735	0.196686	0.388437	0.234322	1.61608	2.07783	1.55967	4.14361	4.20965	4.2372
DCN	0	0	0	0	0	0	0	0	0	0.00930094	0	0.00479059	0.00465803	0	0	0	0.0041171	0	0	6.80769	7.86931	7.30013
FAP	0	0	0	0	0	0	0	0	0	0	0	0	0	0	0	0	0	0	0	5.6357	9.21505	7.14925
GPNMB	0.177836	0.304602	0.188016	0.180085	0.14331	0.196184	0.0685868	0.165992	0.163173	0.178372	0.137472	0.293994	0.0714647	0.110701	0.104107	0.10145	0.315828	0.109296	0.292612	6.47204	5.56278	6.6621
MMP1	0	0	0	0	0	0	0	0	0	0.0301203	0	0	0	0	0	0	0	0	0	6.97185	7.7699	7.22813
MMP3	0	0	0	0	0	0.00332908	0	0	0	0.00726437	0	0	0	0	0.00353323	0	0.00321561	0	0.00744808	7.74835	6.14622	8.08064
MOXD1	0.412203	0.549134	0.331206	0.217055	0.249132	0.166734	0.238463	0.20007	0.559758	0.711123	0.477965	0.59626	0.612891	0.53029	0.40218	0.391913	0.556358	0.658672	0.62737	4.50041	5.22121	3.78961
SERPINB2	0	0	0	0	0	0	0	0	0	0	0	0	0	0	0	0	0	0	0	8.20166	5.5943	8.20404
TNFRSF11B	0.00707317	0.0121151	0.00448683	0.00429756	0.00854993	0.0195073	0.0204595	0	0	0.0170267	0.00410081	0	0.0127908	0.00440298	0.0207036	0	0	0	0	7.45617	6.60885	7.79947
