# Supplementary material for: KLF7 is a general inducer of human pluripotency
Source: EMBO Rep. 2025 Oct 15;26(22):5372–96. doi: 10.1038/s44319-025-00595-2 (PMC12635360; doi:10.1038/s44319-025-00595-2)
Supplement: Supplementary file 3 — Source data Fig. 1 [file 44319_2025_595_MOESM3_ESM.zip › Figure 1/1H/1H_Pluripotency_Primed_Markers_qPCR.xlsx]

## Sheet: Fig.1H
Fig.1H
Passage	Sample name	PAX6	SOX1	EOMES	TBTX1_T	SOX17	GATA6	OCT4	PRDM14
P15	EXP1 EBs OSKM D15	0.239197	0.507173	0.543466	0.885964	0.622494	35.1212	0.146315	0.0107609
P15	EXP1 EBs OSKM D15	0.152162	1.39291	0.460596	0.859637	1.0511	44.7798	0.0642014	0.0103188
P15	EXP1 EBs OSKM D15	0.605006	0.79186	0.585294	1.27059	1.04355	26.8378	0.123509	0.0126449
P15	EXP1 EBs OSK7M D15	0.147501	0.700482	0.469467	0.562344	2.01819	27.1732	0.107524	0.0124923
P15	EXP1 EBs OSK7M D15	0.34112	0.393654	0.181715	0.450118	1.18037	35.2479	0.0623624	0.00955019
P15	EXP1 EBs OSK7M D15	0.309662	0.155095	0.254904	0.279705	1.12383	18.3652	0.100685	0.0822941
P15	EXP1 EBs OSK7M D15	0.313189	0.543365	0.154157	0.329309	1.72694	39.2625	0.0593204	0.0350623
P15	EXP2 EBs OSKM D15	0.398633	0.456356	0.293002	0.477916	0.825222	21.6414	0.0454811	0.00345851
P15	EXP2 EBs OSKM D15	0.165616	0.873441	0.456225	0.543613	1.03497	41.2043	0.0438481	0.0191088
P15	EXP2 EBs OSKM D15	0.178625	1.66102	0.34771	0.893771	0.820579	48.3809	0.0513605	0.00536013
P15	EXP2 EBs OSKM D15	0.264032	0.668955	1.2199	2.69376	0.897428	8.5035	0.110628	0.0352332
P15	EXP2 EBs OSK7M D15	0.30349	0.346069	0.601108	0.69672	1.71525	38.4278	0.044107	0.00385173
P15	EXP2 EBs OSK7M D15	0.18145	0.621428	0.302109	0.483471	1.05638	43.7812	0.0377861	0.00672615
P15	EXP2 EBs OSK7M D15	0.145362	0.425449	0.341569	0.523885	0.471913	42.9345	0.0471317	0.00655084
P15	EXP2 EBs OSK7M D15	0.572124	0.44126	0.511935	0.849513	0.829481	41.8172	0.0598408	0.0096221
P15	EXP3 EBs OSKM D15	0.0803438	0.385382	0.490479	0.532649	2.72581	42.8731	0.0417549	0.010765
P15	EXP3 EBs OSKM D15	0.15758	0.603401	1.13565	0.813423	2.22655	33.4694	0.0848748	0.0758657
P15	EXP3 EBs OSKM D15	0.150896	0.733028	1.19588	0.985862	1.76167	46.8534		0.0257989
P15	EXP3 EBs OSK7M D15	0.0883875	0.272005	0.461646	1.01711	3.0451	62.3114	0.0463782	0.0160884
P15	EXP3 EBs OSK7M D15	0.287298	0.990769	0.176563	0.850845	2.75635	27.4151	0.138437	0.0214558
P15	EXP3 EBs OSK7M D15	0.546337	0.31961	0.456199	0.423407	3.23358	25.5317		0.0131622
P15	EXP3 EBs OSK7M D15	0.1776	0.136708	0.779958	1.28584	3.72626	24.8762		0.00438373
P15	iPS OSKM D0	0.0117753		0.0390763	0.0695134	0.1017	0.0743495	0.879212	0.97024
P15	iPS OSKM D0	0.00991896	0.0140717	0.0643177	0.0762712	0.100785	0.220576	0.726264	0.815274
P15	iPS OSKM D0	0.0128662	0.00788405	0.0268203	0.077741	0.125344	0.0658531		0.981217
P15	iPS OSK7M D0	0.00891559	0.00914556	0.0827249	0.0860696	0.132573	0.0950992	0.719604	0.871456
P15	iPS OSK7M D0	0.00871664	0.00202259	0.00785029	0.0502147	0.140443	0.0237009	0.743574	1.01931
P15	iPS OSK7M D0	0.0107499	0.00695691	0.0225871	0.0916893	0.134206	0.0531529		1.34069
	EBS H9 D15	1.07179	0.988216	2.51775	1.14415	1.2752	1.07484
	EBS H9 D15	1	1	1	1	1	1
	EBS H9 D15	1.02881	1.05248	0.477121	0.960809	1.02928	1.36216
	EBS H9 D15	1.22435	0.999168	0.635229	1.61123	1.0732	1.02675
	kIPSC D0							1	1
	kIPSC D0							0.616853	0.567331
	Media Exp EBS OSKM D15	0.332122	0.897314	0.529786	1.0054	0.905716	35.5796	0.111342	0.0112415
		0.251726	0.96175	0.505119	0.897525	1.37095	32.9303	0.0984114	0.0118187
		0.129607	0.628665	0.412159	0.761018	1.41404	29.7529	0.0977984	0.0115625
	Media Exp EBS OSK7M D15	0.277868	0.448149	0.265061	0.405369	1.51233	30.0122	0.0824729	0.0348497
		0.300607	0.458552	0.43918	0.638397	1.01825	41.7402	0.0472164	0.00668771
		0.274906	0.429773	0.468592	0.8943	3.19032	35.0336	0.0924077	0.0137725
	D0 IPS OSKM vs OSK7M t-test	0.133751	0.321746	0.837988	0.920386	0.0708	0.339926	0.520966	0.384492
	D15 EBS OSKM vs OSK7M t-test	0.512141	0.0630049	0.294809	0.224672	0.412939	0.509338	0.164452	0.500547
