# Supplementary material for: KLF7 is a general inducer of human pluripotency
Source: EMBO Rep. 2025 Oct 15;26(22):5372–96. doi: 10.1038/s44319-025-00595-2 (PMC12635360; doi:10.1038/s44319-025-00595-2)
Supplement: Supplementary file 4 — Source data Fig. 2 [file 44319_2025_595_MOESM4_ESM.zip]

Archive with 5 entries (2 files):
- Figure 2/
- Figure 2/2C/
- Figure 2/2C/2C_Pluripotency_Markers_qPCR.xlsx
- Figure 2/2D/
- Figure 2/2D/2D_KLF7_Absolute_Expression_RNASeq.xlsx
