# Supplementary material for: KLF7 is a general inducer of human pluripotency
Source: EMBO Rep. 2025 Oct 15;26(22):5372–96. doi: 10.1038/s44319-025-00595-2 (PMC12635360; doi:10.1038/s44319-025-00595-2)
Supplement: Supplementary file 4 — Source data Fig. 2 [file 44319_2025_595_MOESM4_ESM.zip › Figure 2/2C/2C_Pluripotency_Markers_qPCR.xlsx]

## Sheet: Fig. 2C
Fig.2C
	D0	D3	D7	D12	D14	HPD06-niPSC	kIPSC
EXP1 NANOG	0.405413	0.796471	1.84468	1.62233	2.85699	1.30155	0.276375
EXP2 NANOG	0.522763	0.987451	1.87561	1.29639	1.64042	1.66711	0.547245
EXP3 NANOG	0.639799	0.94558	1.60575	1.76167	2.07256	1.31532	0.43963
EXP4 NANOG	0.809709	0.991434	1.90005	2.01216	0.957101	1.6019	0.424037
	D0	D3	D7	D12	D14	HPD06-niPSC	kIPSC
EXP1 TFCP2L1	0.021635	0.427163	0.549606	1.18219	1.20919	1.67409	0.0530885
EXP2 TFCP2L1	0.161871	0.6356	0.783923	1.98665	1.24982	1.2577	0.101821
EXP3 TFCP2L1	0.234178	1.2348	0.947228	1.75082	1.22378	1.09403	0.102498
EXP4 TFCP2L1	0.398393	1.1641	1.76429	1.02616	1.25497	0.980862	0.0569354
	D0	D3	D7	D12	D14	HPD06-niPSC	kIPSC
EXP1 KLF7	1.26694	2.52358	1.61372	1.25833	1.25771	0.255575	0.458869
EXP2 KLF7	1.19478	2.32105	1.22945	1.23844	1.41341	0.274838	0.597147
EXP3 KLF7	1.23137	2.32968	1.2293	1.5685	0.869191	0.309996	0.655122
	D0	D3	D7	D12	D14	HPD06-niPSC	kIPSC
EXP1 POU5F1	0.577154	0.847703	1.08195	0.769069	1.34923	0.819117	1.04223
EXP2 POU5F1	0.564124	0.962254	0.824161	0.84845	1.23396	0.775547	1.28735
EXP3 POU5F1	0.924295	0.842154	0.889706	0.944791	0.867162	0.757381	1.25191
	D0	D3	D7	D12	D14	HPD06-niPSC	kIPSC
EXP1 ZNF398	0.683764	0.630414	1.4729	1.47425	2.03016	0.519782	0.744486
EXP2 ZNF398	0.549837	0.680016	1.16176	1.02294	1.55119	0.607465	1.27302
EXP3 ZNF398	0.886061	0.516689	1.23288	1.35561	1.26921	0.589143	1.00254
EXP4 ZNF398	1.10561	0.658491	1.22524	1.24525	0.800341	0.723936	1.04662
