# Supplementary material for: KLF7 is a general inducer of human pluripotency
Source: EMBO Rep. 2025 Oct 15;26(22):5372–96. doi: 10.1038/s44319-025-00595-2 (PMC12635360; doi:10.1038/s44319-025-00595-2)
Supplement: Supplementary file 4 — Source data Fig. 2 [file 44319_2025_595_MOESM4_ESM.zip › Figure 2/2D/2D_KLF7_Absolute_Expression_RNASeq.xlsx]

## Sheet: Fig. 2D
Fig.2D
	D0	D2	D3	D4 PXGL	D5 PXGL	D6 PXGL	D9 PXGL	D12 PXGL	H9	HPD06-niPSC
Replicate 1	49.3633	184.606	177.682	107.833	130.659	100.154	89.7736	80.7065	16.4206	48.8892
Replicate 2	53.3655	184.447	164.263			110.642	94.4799	74.8931	23.2027	72.4519
