# Supplementary material for: KLF7 is a general inducer of human pluripotency
Source: EMBO Rep. 2025 Oct 15;26(22):5372–96. doi: 10.1038/s44319-025-00595-2 (PMC12635360; doi:10.1038/s44319-025-00595-2)
Supplement: Supplementary file 5 — Source data Fig. 3 [file 44319_2025_595_MOESM5_ESM.zip]

Archive with 18 entries (14 files):
- Figure 3/
- Figure 3/3B/
- Figure 3/3B/3B_Fluorescence_Quantification_Flow_Cytometry.xlsx
- Figure 3/3B/EMPTY-iPSC_D0.tiff
- Figure 3/3B/EMPTY-iPSC_D12_BF.tiff
- Figure 3/3B/EMPTY-iPSC_D12_EOS.tiff
- Figure 3/3B/KLF7-iPSC_D0.tiff
- Figure 3/3B/KLF7-iPSC_D12_BF.tiff
- Figure 3/3B/KLF7-iPSC_D12_EOS.tiff
- Figure 3/3C/
- Figure 3/3C/3C_Pluripotency_Markers_Quantification_qPCR.xlsx
- Figure 3/3F/
- Figure 3/3F/exp1 resetting KLF7 vs KLF4_EMPTY-iPSC_D14.tiff
- Figure 3/3F/exp1 resetting KLF7 vs KLF4_EMPTY-iPSC_D8.tiff
- Figure 3/3F/exp1 resetting KLF7 vs KLF4_KLF4-iPSC_D14.tiff
- Figure 3/3F/exp1 resetting KLF7 vs KLF4_KLF4-iPSC_D8.tiff
- Figure 3/3F/exp1 resetting KLF7 vs KLF4_KLF7-iPSC_D14.tiff
- Figure 3/3F/exp1 resetting KLF7 vs KLF4_KLF7-iPSC_D8.tiff
