# Supplementary material for: KLF7 is a general inducer of human pluripotency
Source: EMBO Rep. 2025 Oct 15;26(22):5372–96. doi: 10.1038/s44319-025-00595-2 (PMC12635360; doi:10.1038/s44319-025-00595-2)
Supplement: Supplementary file 5 — Source data Fig. 3 [file 44319_2025_595_MOESM5_ESM.zip › Figure 3/3B/3B_Fluorescence_Quantification_Flow_Cytometry.xlsx]

## Sheet: Fig 3B
Fig. 3B
Experiment	Sample	Condition	Median		Sample	Condition	Average Median 2 Exps
Exp1	EMPTY-iPSC	D0	102		EMPTY-iPSC	D0	114
Exp1	EMPTY-iPSC	D3	133		EMPTY-iPSC	D3	117.5
Exp1	EMPTY-iPSC	D7	275		EMPTY-iPSC	D7	249.5
Exp1	EMPTY-iPSC	D12	273		EMPTY-iPSC	D12	255.5
Exp1	KLF7-iPSC	D0	1495		KLF7-iPSC	D0	1459.5
Exp1	KLF7-iPSC	D3	2951		KLF7-iPSC	D3	2769.5
Exp1	KLF7-iPSC	D7	2554		KLF7-iPSC	D7	2361
Exp1	KLF7-iPSC	D12	4176		KLF7-iPSC	D12	4007.5
Exp2	EMPTY-iPSC	D0	126
Exp2	EMPTY-iPSC	D3	102
Exp2	EMPTY-iPSC	D7	224
Exp2	EMPTY-iPSC	D12	238
Exp2	KLF7-iPSC	D0	1424
Exp2	KLF7-iPSC	D3	2588
Exp2	KLF7-iPSC	D7	2168
Exp2	KLF7-iPSC	D12	3839
