# Supplementary material for: KLF7 is a general inducer of human pluripotency
Source: EMBO Rep. 2025 Oct 15;26(22):5372–96. doi: 10.1038/s44319-025-00595-2 (PMC12635360; doi:10.1038/s44319-025-00595-2)
Supplement: Supplementary file 5 — Source data Fig. 3 [file 44319_2025_595_MOESM5_ESM.zip › Figure 3/3C/3C_Pluripotency_Markers_Quantification_qPCR.xlsx]

## Sheet: Fig. 3C
Fig. 3C
SAMPLE	EXP	TFCP2L1	KLF17	DPPA5	KLF4	POU5F1	NANOG	ZIC2	OTX2	KLF7	ZNF398
HPD06-niPSC	Exp_1	0.975368	0.776252	0.996794	0.896287	0.685323	0.671858	1.07084	1.234	1.11046	1.10818
HPD06-niPSC	Exp_2	0.807569	1.32135	0.915048	0.975995	1.17895	1.02613	0.765695	0.868202	0.842279	0.86767
HPD06-niPSC	Exp_3	1.21706	0.902401	1.08816	1.12772	1.13572	1.30201	1.16347	0.897794	1.04726	1.02415
EMPTY-iPSC	Exp_1	0.0235889	0.07187	0.00146864	0.00474828	0.370269	0.137489	29.1812	1.25307	0.279751	0.311663
EMPTY-iPSC	Exp_2	0.0273615	0.0695391	0.00196199	0.0140857	0.311347	0.112931	28.7227	1.70421	0.257745	0.344823
EMPTY-iPSC	Exp_3	0.0372633	0.0402582	0.00272691	0.00446187	0.349662	0.160542	29.203	1.69123	0.258418	0.318321
KLF7-iPSC	Exp_1	0.048769	0.0469534	0.00230068	0.0138388	0.48495	0.197646	19.9168	1.46588	1.0262	0.213104
KLF7-iPSC	Exp_2	0.0339858	0.0270445	0.00176781	0.00796864	0.487628	0.178938	18.8515	1.37053	1.05452	0.182344
KLF7-iPSC	Exp_3	0.0618785	0.0144902	0.00249062	0.0251988	0.69975	0.244952	17.4997	1.45326	1.02376	0.198304
EMPTY-niPSC	Exp_1	0.0807314	0.0558652	0.062028	0.0758943	0.267441	0.159732	5.93478	0.808934	0.848631	0.263507
KLF7-niPSC	Exp_1	1.22994	0.963741	1.28869	0.724147	0.957131	1.50821	0.576418	1.1459	2.02342	1.13155
EMPTY-niPSC	Exp_2	0.17045	0.0929356	0.406039	0.224717	0.754664	0.403857	0.742832	1.4434	0.686493	0.418581
KLF7-niPSC	Exp_2	0.962639	0.892542	1.18697	0.933098	1.34441	1.5937	1.09443	1.77347	2.69651	1.24876
EMPTY-niPSC	Exp_3	0.248347	0.205535	0.641941	0.411673	0.857267	0.644252	0.731165	1.21869	0.857153	0.540443
KLF7-niPSC	Exp_3	0.722025	1.28322	0.808087	0.680552	1.08736	1.09021	0.98709	1.20932	2.06347	0.9276
