# Supplementary material for: KLF7 is a general inducer of human pluripotency
Source: EMBO Rep. 2025 Oct 15;26(22):5372–96. doi: 10.1038/s44319-025-00595-2 (PMC12635360; doi:10.1038/s44319-025-00595-2)
Supplement: Supplementary file 6 — Source data Fig. 4 [file 44319_2025_595_MOESM6_ESM.zip]

Archive with 38 entries (31 files):
- Figure 4/
- Figure 4/4A/
- Figure 4/4A/4A_KLF7_Expression_qPCR.xlsx
- Figure 4/4B/
- Figure 4/4B/4B_Pluripotency_Markers_Expression_qPCR.xlsx
- Figure 4/4D/
- Figure 4/4D/Control gRNA_Induced_D14_20x.jpg
- Figure 4/4D/Control gRNA_Not Induced_D14_20x.jpg
- Figure 4/4D/gRNA_KLF7_1_Induced_D14_20x.jpg
- Figure 4/4D/gRNA_KLF7_2_Induced_D14_20x.jpg
- Figure 4/4E/
- Figure 4/4E/Resetting KLF7_20X_Control_gRNA_Induced_D7_NANOG.tif
- Figure 4/4E/Resetting KLF7_20X_Control_gRNA_Induced_D7_Nuclei.tif
- Figure 4/4E/Resetting KLF7_20X_Control_gRNA_Induced_D7_SUSD2.tif
- Figure 4/4E/Resetting KLF7_20X_Control_gRNA_Not Induced_D7_NANOG.tif
- Figure 4/4E/Resetting KLF7_20X_Control_gRNA_Not Induced_D7_Nuclei.tif
- Figure 4/4E/Resetting KLF7_20X_Control_gRNA_Not Induced_D7_SUSD2.tif
- Figure 4/4E/Resetting KLF7_20X_gRNA_KLF7_1_Induced_D7_NANOG.tif
- Figure 4/4E/Resetting KLF7_20X_gRNA_KLF7_1_Induced_D7_Nuclei.tif
- Figure 4/4E/Resetting KLF7_20X_gRNA_KLF7_1_Induced_D7_SUSD2.tif
- Figure 4/4E/Resetting KLF7_20X_gRNA_KLF7_2_Induced_D7_NANOG.tif
- Figure 4/4E/Resetting KLF7_20X_gRNA_KLF7_2_Induced_D7_Nuclei.tif
- Figure 4/4E/Resetting KLF7_20X_gRNA_KLF7_2_Induced_D7_SUSD2.tif
- Figure 4/4F/
- Figure 4/4F/Resetting KLF7_20X_Control_gRNA_Induced_D14_NANOG.tif
- Figure 4/4F/Resetting KLF7_20X_Control_gRNA_Induced_D14_Nuclei.tif
- Figure 4/4F/Resetting KLF7_20X_Control_gRNA_Induced_D14_SUSD2.tif
- Figure 4/4F/Resetting KLF7_20X_Control_gRNA_Not Induced_D14_NANOG.tif
- Figure 4/4F/Resetting KLF7_20X_Control_gRNA_Not Induced_D14_Nuclei.tif
- Figure 4/4F/Resetting KLF7_20X_Control_gRNA_Not Induced_D14_SUSD2.tif
- Figure 4/4F/Resetting KLF7_20X_gRNA_KLF7_1_Induced_D14_Dapi.tif
- Figure 4/4F/Resetting KLF7_20X_gRNA_KLF7_1_Induced_D14_NANOG.tif
- Figure 4/4F/Resetting KLF7_20X_gRNA_KLF7_1_Induced_D14_SUSD2.tif
- Figure 4/4F/Resetting KLF7_20X_gRNA_KLF7_2_Induced_D14_NANOG.tif
- Figure 4/4F/Resetting KLF7_20X_gRNA_KLF7_2_Induced_D14_Nuclei.tif
- Figure 4/4F/Resetting KLF7_20X_gRNA_KLF7_2_Induced_D14_SUSD2.tif
- Figure 4/4G/
- Figure 4/4G/4G_Naive_Colonies_Quantification.xlsx
