# Supplementary material for: KLF7 is a general inducer of human pluripotency
Source: EMBO Rep. 2025 Oct 15;26(22):5372–96. doi: 10.1038/s44319-025-00595-2 (PMC12635360; doi:10.1038/s44319-025-00595-2)
Supplement: Supplementary file 6 — Source data Fig. 4 [file 44319_2025_595_MOESM6_ESM.zip › Figure 4/4A/4A_KLF7_Expression_qPCR.xlsx]

## Sheet: Fig. 4A
Fig. 4A
KLF7	Control gRNA Induced	gRNA KLF7_1 Induced	gRNA KLF7_2 Induced	Parental Not Induced
replicate1	0.647264	0.455529	0.219629	0.95464
replicate2	0.567569	0.263772	0.554046
replicate3	0.674955	0.335791	0.109327
replicate4	0.446223	0.238541	0.301543
