# Supplementary material for: KLF7 is a general inducer of human pluripotency
Source: EMBO Rep. 2025 Oct 15;26(22):5372–96. doi: 10.1038/s44319-025-00595-2 (PMC12635360; doi:10.1038/s44319-025-00595-2)
Supplement: Supplementary file 6 — Source data Fig. 4 [file 44319_2025_595_MOESM6_ESM.zip › Figure 4/4B/4B_Pluripotency_Markers_Expression_qPCR.xlsx]

## Sheet: Fig. 4B
Fig. 4B
NANOG	Control gRNA Not induced	gRNA KLF7_1 Not Induced	gRNA KLF7_2 Not Induced	Control gRNA Induced	gRNA KLF7_1 Induced	gRNA KLF7_2 Induced	Parental Not Induced
replicate1	1.9054	1.67668	2.37695	0.966701	1.47108	1.40689	1.17158
replicate2	1.36952	1.49067	1.16426	1.01639	1.21267	1.24779	1
replicate3				1.56382	2.36257	1.53832	1.26919
replicate4							1.12383
OCT4	Control gRNA Not induced	gRNA KLF7_1 Not Induced	gRNA KLF7_2 Not Induced	Control gRNA Induced	gRNA KLF7_1 Induced	gRNA KLF7_2 Induced	Parental Not Induced
replicate1	0.823047	0.716444	0.814961	0.990336	0.803373	0.784436	1.11349
replicate2	0.243131	0.295445	0.270357	0.716998	0.705705	0.749801	1
replicate3				0.671621	0.507019	0.818042	1.10794
replicate4							1.16509
PRDM14	Control gRNA Not induced	gRNA KLF7_1 Not Induced	gRNA KLF7_2 Not Induced	Control gRNA Induced	gRNA KLF7_1 Induced	gRNA KLF7_2 Induced	Parental Not Induced
replicate1	0.783869	0.395672	0.991744	0.578876	0.431316	0.510423	1.22459
replicate2	0.744641	0.579691	0.606342	0.43277	0.507652	0.561959	1
replicate3				0.550835	0.789044	0.724657	1.03805
replicate4							1.19792
ZNF398	Control gRNA Not induced	gRNA KLF7_1 Not Induced	gRNA KLF7_2 Not Induced	Control gRNA Induced	gRNA KLF7_1 Induced	gRNA KLF7_2 Induced	Parental Not Induced
replicate1	0.850366	0.605942	1.1374	0.544838	0.634486	0.638057	1.00301
replicate2	1.40673	0.764165	0.948293	0.435485	0.536158	0.545777	1
replicate3				0.904156	1.13833	0.84601	0.994523
replicate4							1.02323
