# Supplementary material for: KLF7 is a general inducer of human pluripotency
Source: EMBO Rep. 2025 Oct 15;26(22):5372–96. doi: 10.1038/s44319-025-00595-2 (PMC12635360; doi:10.1038/s44319-025-00595-2)
Supplement: Supplementary file 6 — Source data Fig. 4 [file 44319_2025_595_MOESM6_ESM.zip › Figure 4/4G/4G_Naive_Colonies_Quantification.xlsx]

## Sheet: Fig. 4G
Fig. 4G
ID	Count
Control gRNA Not Induced_1	41.25
Control gRNA Not Induced_2	42.75
Control gRNA Not Induced_3	39
Control gRNA Induced_1	18.5
Control gRNA Induced_2	19
Control gRNA Induced_3	21
gRNA KLF7_1_1	5.25
gRNA KLF7_1_2	5.25
gRNA KLF7_1_3	6
gRNA KLF7_2_1	7.75
gRNA KLF7_2_2	9.75
gRNA KLF7_2_3	8.5
