# Supplementary material for: KLF7 is a general inducer of human pluripotency
Source: EMBO Rep. 2025 Oct 15;26(22):5372–96. doi: 10.1038/s44319-025-00595-2 (PMC12635360; doi:10.1038/s44319-025-00595-2)
Supplement: Supplementary file 7 — Source data Fig. 5 [file 44319_2025_595_MOESM7_ESM.zip]

Archive with 73 entries (69 files):
- Figure 5/
- Figure 5/5B/
- Figure 5/5B/EMPTY-iPSC_D0.tiff
- Figure 5/5B/EMPTY-iPSC_D12_PXGL.tiff
- Figure 5/5B/EMPTY-iPSC_D12_TSC.tiff
- Figure 5/5B/EMPTY-iPSC_D3.tiff
- Figure 5/5B/EMPTY-iPSC_D7_PXGL.tiff
- Figure 5/5B/EMPTY-iPSC_D7_TSC.tiff
- Figure 5/5B/KLF7-iPSC_D0.tiff
- Figure 5/5B/KLF7-iPSC_D12_PXGL.tiff
- Figure 5/5B/KLF7-iPSC_D12_TSC.tiff
- Figure 5/5B/KLF7-iPSC_D3.tiff
- Figure 5/5B/KLF7-iPSC_D7_PXGL.tiff
- Figure 5/5B/KLF7-iPSC_D7_TSC.tiff
- Figure 5/5C/
- Figure 5/5C/niPSC_PXGL_GATA3.tif
- Figure 5/5C/niPSC_PXGL_KLF17.tif
- Figure 5/5C/niPSC_PXGL_Nuclei.tif
- Figure 5/5C/niPSC_PXGL_OCT4.tif
- Figure 5/5C/Resetting_EMPTY-iPSC_D0_E8_GATA3.tif
- Figure 5/5C/Resetting_EMPTY-iPSC_D0_E8_KLF17.tif
- Figure 5/5C/Resetting_EMPTY-iPSC_D0_E8_Nuclei.tif
- Figure 5/5C/Resetting_EMPTY-iPSC_D0_E8_OCT4.tif
- Figure 5/5C/Resetting_EMPTY-iPSC_D12_PXGL_GATA3.tif
- Figure 5/5C/Resetting_EMPTY-iPSC_D12_PXGL_KLF17.tif
- Figure 5/5C/Resetting_EMPTY-iPSC_D12_PXGL_Nuclei.tif
- Figure 5/5C/Resetting_EMPTY-iPSC_D12_PXGL_OCT4.tif
- Figure 5/5C/Resetting_EMPTY-iPSC_D12_TSC_GATA3.tif
- Figure 5/5C/Resetting_EMPTY-iPSC_D12_TSC_KLF17.tif
- Figure 5/5C/Resetting_EMPTY-iPSC_D12_TSC_Nuclei.tif
- Figure 5/5C/Resetting_EMPTY-iPSC_D12_TSC_OCT4.tif
- Figure 5/5C/Resetting_EMPTY-iPSC_D3_E8_GATA3.tif
- Figure 5/5C/Resetting_EMPTY-iPSC_D3_E8_KLF17.tif
- Figure 5/5C/Resetting_EMPTY-iPSC_D3_E8_Nuclei.tif
- Figure 5/5C/Resetting_EMPTY-iPSC_D3_E8_OCT4.tif
- Figure 5/5C/Resetting_EMPTY-iPSC_D7_PXGL_GATA3.tif
- Figure 5/5C/Resetting_EMPTY-iPSC_D7_PXGL_KLF17.tif
- Figure 5/5C/Resetting_EMPTY-iPSC_D7_PXGL_Nuclei.tif
- Figure 5/5C/Resetting_EMPTY-iPSC_D7_PXGL_OCT4.tif
- Figure 5/5C/Resetting_EMPTY-iPSC_D7_TSC_GATA3.tif
- Figure 5/5C/Resetting_EMPTY-iPSC_D7_TSC_KLF17.tif
- Figure 5/5C/Resetting_EMPTY-iPSC_D7_TSC_Nuclei.tif
- Figure 5/5C/Resetting_EMPTY-iPSC_D7_TSC_OCT4.tif
- Figure 5/5C/Resetting_KLF7-iPSC_D0_E8_GATA3.tif
- Figure 5/5C/Resetting_KLF7-iPSC_D0_E8_KLF17.tif
- Figure 5/5C/Resetting_KLF7-iPSC_D0_E8_Nuclei.tif
- Figure 5/5C/Resetting_KLF7-iPSC_D0_E8_OCT4.tif
- Figure 5/5C/Resetting_KLF7-iPSC_D12_PXGL_GATA3.tif
- Figure 5/5C/Resetting_KLF7-iPSC_D12_PXGL_KLF17.tif
- Figure 5/5C/Resetting_KLF7-iPSC_D12_PXGL_Nuclei.tif
- Figure 5/5C/Resetting_KLF7-iPSC_D12_PXGL_OCT4.tif
- Figure 5/5C/Resetting_KLF7-iPSC_D12_TSC_GATA3.tif
- Figure 5/5C/Resetting_KLF7-iPSC_D12_TSC_KLF17.tif
- Figure 5/5C/Resetting_KLF7-iPSC_D12_TSC_Nuclei.tif
- Figure 5/5C/Resetting_KLF7-iPSC_D12_TSC_OCT4.tif
- Figure 5/5C/Resetting_KLF7-iPSC_D3_E8_GATA3.tif
- Figure 5/5C/Resetting_KLF7-iPSC_D3_E8_KLF17.tif
- Figure 5/5C/Resetting_KLF7-iPSC_D3_E8_Nuclei.tif
- Figure 5/5C/Resetting_KLF7-iPSC_D3_E8_OCT4.tif
- Figure 5/5C/Resetting_KLF7-iPSC_D7_PXGL_GATA3.tif
- Figure 5/5C/Resetting_KLF7-iPSC_D7_PXGL_KLF17.tif
- Figure 5/5C/Resetting_KLF7-iPSC_D7_PXGL_Nuclei.tif
- Figure 5/5C/Resetting_KLF7-iPSC_D7_PXGL_OCT4.tif
- Figure 5/5C/Resetting_KLF7-iPSC_D7_TSC_GATA3.tif
- Figure 5/5C/Resetting_KLF7-iPSC_D7_TSC_KLF17.tif
- Figure 5/5C/Resetting_KLF7-iPSC_D7_TSC_Nuclei.tif
- Figure 5/5C/Resetting_KLF7-iPSC_D7_TSC_OCT4.tif
- Figure 5/5C/TSC_GATA3.tif
- Figure 5/5C/TSC_KLF17.tif
- Figure 5/5C/TSC_Nuclei.tif
- Figure 5/5C/TSC_OCT4.tif
- Figure 5/5D/
- Figure 5/5D/5D_Immunofluorescence_quantification.xlsx
