# Supplementary material for: KLF7 is a general inducer of human pluripotency
Source: EMBO Rep. 2025 Oct 15;26(22):5372–96. doi: 10.1038/s44319-025-00595-2 (PMC12635360; doi:10.1038/s44319-025-00595-2)
Supplement: Supplementary file 7 — Source data Fig. 5 [file 44319_2025_595_MOESM7_ESM.zip › Figure 5/5D/5D_Immunofluorescence_quantification.xlsx]

## Sheet: Fig. 5D
Fig. 5D
		Percentage of cells	DAY0 EMPTY-iPSC	DAY0 KLF7-iPSC	DAY3 EMPTY-iPSC	DAY3 KLF7-iPSC		DAY7 PXGL EMPTY-iPSC	DAY7 PXGL KLF7-iPSC	DAY12 PXGL EMPTY-iPSC	DAY12 PXGL KLF7-iPSC		DAY7 TSC EMPTY-iPSC	DAY7 TSC KLF7-iPSC	DAY12 TSC EMPTY-iPSC	DAY12 TSC KLF7-iPSC		DAY0 niPSC	DAY0 TSC
	average	Oct4+	100	100	80.5	88.5		78.5	86.5	80.5	89.5		56	94.5	2	12		98.5	0
	exp1	Oct4+	100	100	87	90		69	82	92	88		61	91	3	21		98	0
	exp2	Oct4+	100	100	74	87		88	91	69	91		51	98	1	3		99	0
			DAY0 EMPTY-iPSC	DAY0 KLF7-iPSC	DAY3 EMPTY-iPSC	DAY3 KLF7-iPSC		DAY7 PXGL EMPTY-iPSC	DAY7 PXGL KLF7-iPSC	DAY12 PXGL EMPTY-iPSC	DAY12 PXGL KLF7-iPSC		DAY7 TSC EMPTY-iPSC	DAY7 TSC KLF7-iPSC	DAY12 TSC EMPTY-iPSC	DAY12 TSC KLF7-iPSC		DAY0 niPSC	DAY0 TSC
	average	GATA3-/KLF17+	2	0	16	19.5		50	38	17.5	69.5		4.5	11.5	0.5	0.5		90	0
	exp1	GATA3-/KLF17+	4	0	25	16		58	22	8	70		9	9	1	1		90	0
	exp2	GATA3-/KLF17+	0	0	7	23		42	54	27	69		0	14	0	0		90	0
			DAY0 EMPTY-iPSC	DAY0 KLF7-iPSC	DAY3 EMPTY-iPSC	DAY3 KLF7-iPSC		DAY7 PXGL EMPTY-iPSC	DAY7 PXGL KLF7-iPSC	DAY12 PXGL EMPTY-iPSC	DAY12 PXGL KLF7-iPSC		DAY7 TSC EMPTY-iPSC	DAY7 TSC KLF7-iPSC	DAY12 TSC EMPTY-iPSC	DAY12 TSC KLF7-iPSC		DAY0 niPSC	DAY0 TSC
	average	GATA3+/KLF17-	29	20	23.5	20.5		3	7.5	34.5	0.5		44	7	75.5	44.5		0	88.5
	exp1	GATA3+/KLF17-	13	20	15	25		3	10	49	1		23	12	77	31		0	86
	exp2	GATA3+/KLF17-	45	20	32	16		3	5	20	0		65	2	74	58		0	91
