# Supplementary material for: KLF7 is a general inducer of human pluripotency
Source: EMBO Rep. 2025 Oct 15;26(22):5372–96. doi: 10.1038/s44319-025-00595-2 (PMC12635360; doi:10.1038/s44319-025-00595-2)
Supplement: Supplementary file 8 — Figure EV1 Source Data [file 44319_2025_595_MOESM8_ESM.zip]

Archive with 32 entries (26 files):
- Figure EV1/
- Figure EV1/EV1A/
- Figure EV1/EV1A/EV1A_KLF7_KLF4_Expression_RNASeq.xlsx
- Figure EV1/EV1B/
- Figure EV1/EV1B/OSK7M_10X_Morphology.tiff
- Figure EV1/EV1B/OSK7M_5X_Morphology.tiff
- Figure EV1/EV1B/OSKM 10X_Morphology.tiff
- Figure EV1/EV1B/OSKM 5X_Morphology.tiff
- Figure EV1/EV1B/OSNL_10X_Morphology.tiff
- Figure EV1/EV1B/OSNL_5X_Morphology.tiff
- Figure EV1/EV1C/
- Figure EV1/EV1C/OSK7M P10_Morphology.tiff
- Figure EV1/EV1C/OSK7M P15_Morphology.tiff
- Figure EV1/EV1C/OSK7M P20_Morphology.tiff
- Figure EV1/EV1C/OSKM P10_Morphology.tiff
- Figure EV1/EV1C/OSKM P15_Morphology.tiff
- Figure EV1/EV1C/OSKM P20_Morphology.tiff
- Figure EV1/EV1D/
- Figure EV1/EV1D/IF_OSK7M P15_NANOG.tif
- Figure EV1/EV1D/IF_OSK7M P15_Nuclei.tif
- Figure EV1/EV1D/IF_OSK7M P15_OCT4.tif
- Figure EV1/EV1D/IF_OSK7M P20_NANOG.tif
- Figure EV1/EV1D/IF_OSK7M P20_Nuclei.tif
- Figure EV1/EV1D/IF_OSK7M P20_OCT4.tif
- Figure EV1/EV1D/IF_OSKM P15_NANOG.tif
- Figure EV1/EV1D/IF_OSKM P15_Nuclei.tif
- Figure EV1/EV1D/IF_OSKM P15_OCT4.tif
- Figure EV1/EV1D/IF_OSKM P20_NANOG.tif
- Figure EV1/EV1D/IF_OSKM P20_Nuclei.tif
- Figure EV1/EV1D/IF_OSKM P20_OCT4.tif
- Figure EV1/EV1E/
- Figure EV1/EV1E/EV1E_Pluripotency_Marker_Expression_qPCR.xlsx
