# Supplementary material for: KLF7 is a general inducer of human pluripotency
Source: EMBO Rep. 2025 Oct 15;26(22):5372–96. doi: 10.1038/s44319-025-00595-2 (PMC12635360; doi:10.1038/s44319-025-00595-2)
Supplement: Supplementary file 8 — Figure EV1 Source Data [file 44319_2025_595_MOESM8_ESM.zip › Figure EV1/EV1A/EV1A_KLF7_KLF4_Expression_RNASeq.xlsx]

## Sheet: Fig. EV1A
Fig. EV1A
ESC		Theunissen T., 2016	Zorzan I., 2023	Zorzan I., 2023	Zorzan I., 2023	Dong C., 2020	Dong C., 2020	Yang YJ., 2022	Yang YJ., 2022	Wei Y., 2022	Wei Y., 2022	Choi J., 2015	Choi J., 2015	Choi J., 2015	Choi J., 2015	Choi J., 2015	Choi J., 2015	Choi J., 2015	Choi J., 2015	Choi J., 2015	Choi J., 2015	Choi J., 2015	Choi J., 2015
ensembl	symbol	GSM2218660_Male_Primed_ES_-_WIBR1_XY	GSM5592628_H9_rep_1	GSM5592629_H9_rep_2	GSM5592630_H9_rep_3	GSM4116151_H9_ESCs	GSM4116153_H9_ESCs_StemPro	GSM5381189_H9_ESCs	GSM5381190_H9_ESCs	GSM4026158_H1_ESCs	GSM4026159_HN10_ESCs	GSM1888631_hESC2.1	GSM1888632_hESC2.2	GSM1888633_hESC2.3	GSM1888641_hESC3.1	GSM1888642_hESC3.2	GSM1888643_hESC3.3	GSM1888637_hESC2.6_G12	GSM1888639_hESC2.6_G13	GSM1888640_hESC2.6_G5	GSM1888648_hESC3.6_G15	GSM1888649_hESC3.6_G2	GSM1888650_hESC3.6_G3
ENSG00000136826	KLF4	8.95429	3.16344	0.908463	0.900804	0.747824	3.48481	2.95176	2.03413	4.48282	3.40424	3.63758	1.93604	2.73611	4.89299	6.04491	5.18232	6.27256	8.89712	7.15749	3.42967	4.30882	4.96749
ENSG00000118263	KLF7	23.8536	17.992	22.7116	22.5201	8.15808	18.9222	61.987	7.86165	22.4141	2.38296	58.3953	78.658	71.1857	41.2633	51.6324	37.9739	48.7244	48.1475	61.3954	30.0013	29.9083	27.5447
iPSC		Giulitti S., 2019	Zorzan I., 2023	Zorzan I., 2023	Zorzan I., 2023	Zorzan I., 2023	Zorzan I., 2023	Zorzan I., 2023	Zorzan I., 2023	Zorzan I., 2023	Zorzan I., 2023	Zorzan I., 2023	Dong C., 2020	Yang YJ., 2022	Yang YJ., 2022	Liu X., 2017	Liu X., 2017	Zorzan I., 2020	Zorzan I., 2020	Zorzan I., 2020	Zorzan I., 2020	Choi J., 2015	Choi J., 2015	Choi J., 2015	Choi J., 2015	Choi J., 2015	Choi J., 2015
ensembl	symbol	GSM2988902_BJ-iPSCs_HPD00	GSM5592631_HPD00_rep_1	GSM5592632_HPD00_rep_2	GSM5592633_HPD00_rep_3	GSM5592640_KiPS_PRIMED_rep1	GSM5592641_KiPS_PRIMED_rep2	GSM5592642_KiPS_PRIMED_rep3	GSM5592643_KiPS_PRIMED_rep4	GSM6754209_KiPS_Rep_1	GSM6754210_KiPS_Rep_2	GSM6754211_KiPS_Rep_3	GSM4116152_AN_iPSCs	GSM5381199_ACS1023-iPSCs	GSM5381200_ACS1023-iPSCs	SRX3156749_hiPSC_55F_E8	SRX3156747_hiPSC_32F_E8	GSM3913617_KiPS_empty_vector_DMSO_1	GSM3913618_KiPS_empty_vector_DMSO_2	GSM3913619_KiPS_empty_vector_DMSO_3	GSM3913620_KiPS_empty_vector_DMSO_4	GSM1888620_hiPSC11	GSM1888622_hiPSC1	GSM1888624_hiPSC2	GSM1888626_hiPSC3	GSM1888628_hiPSC8	GSM1888630_hiPSC9
ENSG00000136826	KLF4	1.95444	1.37991	0.947065	1.37296	0.258748	2.0162	0	2.22269	1.24602	3.22205	1.23166	0.436039	7.87316	9.38192	0.654883	0.571224	1.81623	1.97802	1.96429	1.847	4.24571	4.34682	4.55275	4.64234	3.82787	4.35442
ENSG00000118263	KLF7	35.8835	29.4381	30.7796	31.8068	39.0709	39.7191	26.6018	41.5644	41.4747	37.118	37.3017	31.0594	24.4884	28.5788	90.0931	100.454	61.4359	107.566	50.8649	44.0438	29.8436	38.9531	36.2604	38.2937	35.7471	38.1421
