# Supplementary material for: KLF7 is a general inducer of human pluripotency
Source: EMBO Rep. 2025 Oct 15;26(22):5372–96. doi: 10.1038/s44319-025-00595-2 (PMC12635360; doi:10.1038/s44319-025-00595-2)
Supplement: Supplementary file 8 — Figure EV1 Source Data [file 44319_2025_595_MOESM8_ESM.zip › Figure EV1/EV1E/EV1E_Pluripotency_Marker_Expression_qPCR.xlsx]

## Sheet: Fig. EV1E
Fig. EV1E
Passage	Cell Line	Rep	NANOG	OCT4	SOX2	PRDM14
P7	H9	rep 1	1.09979	1.0847	1.16815	1.1811
P7	H9	rep 2	0.900214	0.915299	0.83185	0.818903
P7	kiPSC	rep 1	0.810305	1.07404	1.09908	0.531249
P7	kiPSC	rep 2	1.20252	1.19284	1.19142	0.788417
P7	BJ	rep 1	0.0244792	0.00159268	0.00966471	0.000280635
P7	BJ	rep 2	0.0715557	0.00385499	0.0202759	0.000561331
P7	OSKM	rep 1	0.720634	0.843048	0.747986	0.584005
P7	OSKM	rep 2	0.590548	0.959057	0.580167	0.38256
P7	OSK7M	rep 1	0.716656	0.81819	0.476739	0.360643
P7	OSK7M	rep 2	0.842917	0.684699	0.439263	0.376161
P4	H9	rep 1	1.02483	1.04773	1.13697	1.19999
P4	H9	rep 2	0.975173	0.95227	0.863034	0.800015
P4	kiPSC	rep 1	0.767167	1.01495	1.0258	0.543822
P4	kiPSC	rep 2	1.21115	1.18238	1.15569	0.865481
P4	BJ	rep 1	0.024656	0.0019653	0.00803673	0.000660216
P4	BJ	rep 2	0.0444048	0.00429817	0.0134401	0.00139479
P4	OSKM	rep 1	1.05248	0.947703	0.587468	0.36619
P4	OSKM	rep 2	1.01431	0.96942	0.584433	0.398241
P4	OSK7M	rep 1	1.11999	1.14426	0.696686	0.9019
P4	OSK7M	rep 2	1.07691	1.1655	0.629239	0.975338
