# Supplementary material for: KLF7 is a general inducer of human pluripotency
Source: EMBO Rep. 2025 Oct 15;26(22):5372–96. doi: 10.1038/s44319-025-00595-2 (PMC12635360; doi:10.1038/s44319-025-00595-2)
Supplement: Supplementary file 9 — Figure EV2 Source Data [file 44319_2025_595_MOESM9_ESM.zip]

Archive with 12 entries (8 files):
- Figure EV2/
- Figure EV2/EV2B/
- Figure EV2/EV2B/OSK7M Day 15 1.tiff
- Figure EV2/EV2B/OSK7M Day 15 2.tiff
- Figure EV2/EV2B/OSK7M Day 15 3.tiff
- Figure EV2/EV2B/OSKM Day 15 1.tiff
- Figure EV2/EV2B/OSKM Day 15 2.tiff
- Figure EV2/EV2B/OSKM Day 15 3.tiff
- Figure EV2/EV2C/
- Figure EV2/EV2C/EV2C_Pluripotency_Lineage_Markers_Expression_qPCR.xlsx
- Figure EV2/EV2D/
- Figure EV2/EV2D/EV2D_Pluripotency_Lineage_Markers_Expression_qPCR.xlsx
