# Supplementary material for: KLF7 is a general inducer of human pluripotency
Source: EMBO Rep. 2025 Oct 15;26(22):5372–96. doi: 10.1038/s44319-025-00595-2 (PMC12635360; doi:10.1038/s44319-025-00595-2)
Supplement: Supplementary file 9 — Figure EV2 Source Data [file 44319_2025_595_MOESM9_ESM.zip › Figure EV2/EV2C/EV2C_Pluripotency_Lineage_Markers_Expression_qPCR.xlsx]

## Sheet: Fig. EV2C
Fig. EV2C
LINE	TIME	REP	PAX3	PAX6	SOX1	TBXT1	SOX17	GATA6	PRDM14	NANOG	OCT4	NES	ACTA2	MESP1	EOMES	CER1
H9	Day 0	Rep 1	0.893602	0.96182	1.08784	0.671917	0.451327	0.172068	1.15117	0.942554	0.947975	0.892296	0.705542	0.957531	0.88632	0.85009
H9	Day 0	Rep 2	0.768274	0.881954	0.873459	0.83603	1.79271	0.688702	0.950359	0.974108	1.16708	0.858058	1.09586	1.23303	0.715265	0.804075
H9	Day 0	Rep 3	1.11384	0.939834	1.26066	1.15586	0.821859	0.943644	1.05443	1.07321	0.879305	1.18349	0.880607	0.890443	1.13868	1.09944
H9	Day 0	Rep 4	1.22429	1.21639	0.778047	1.3362	0.934101	2.19559	0.844038	1.01013	1.00564	1.06616	1.31799	0.919001	1.25973	1.2464
OSKM-1	Day 0	Rep 1	0.656837	0.50833	1.01215	0.43248	0.410649	1.80538	1.83204	0.936158	0.974138	1.16511	0.589999	0.558316	0.662461	0.783657
OSKM-1	Day 0	Rep 2	0.84921	0.569183	0.384156	0.479617	0.243829	1.51781	1.75152	0.96787	0.935688	1.18426	0.561077	0.669349	0.576555	0.778742
OSKM-1	Day 0	Rep 3	0.583001	0.607331	1.32629	0.496581	0.202711	0.655154	1.84122	0.87006	0.912067	1.20552	0.528765	0.534059	1.20878	0.647696
OSKM-1	Day 0	Rep 4	0.658396	0.733033	0.641257	0.451158	0.307204	1.45902	1.77839	1.04153	0.938756	1.19003	0.515249	0.596257	0.866308	0.565009
OSKM-2	Day 0	Rep 1	0.71406	0.894316	0.659155	1.18444	0.706753	4.4687	0.675295	0.699568	0.938811	1.34999	0.857703	0.838711	1.16178	0.280951
OSKM-2	Day 0	Rep 2	0.911112	0.897393	0.636403	0.928729	0.813954	1.49303	0.685421	0.641758	0.938885	1.1156	0.993595	0.742982	0.785466	0.119073
OSKM-2	Day 0	Rep 3	1.10554	0.827704	1.12205	1.28479	0.607429	4.44201	0.622747	0.573187	0.876061	0.939256	1.03102	0.644846	0.798413	0.00272892
OSKM-2	Day 0	Rep 4	0.961687	0.946363	0.906622	1.15259	0.748315	3.08509	0.641932	0.682744	0.866265	0.986407	0.747276	0.6583	0.715125	0
OSK7M-1	Day 0	Rep 1	0.714176	0.720654	0.38421	0.528693	0.258438	0.592819	1.61316	0.923856	0.97394	1.22993	0.519055	0.645144	1.50969	1.22768
OSK7M-1	Day 0	Rep 2	1.24061	0.40971	0.566939	0.832416	0.462356	1.75336	1.94345	0.965414	1.0331	1.28015	0.614123	0.793908	1.44946	1.06465
OSK7M-1	Day 0	Rep 3	0.893534	0.906254	0.810953	0.696419	0.244035	2.39647	1.68847	0.983759	0.891888	1.16171	0.557517	0.59333	0.820586	0.81713
OSK7M-1	Day 0	Rep 4	0.817726	0.895359	1.05364	0.76885	0.327477	0.883625	1.62947	1.16224	0.977426	1.48609	0.994497	1.07731	0.703449	0.75902
OSK7M-2	Day 0	Rep 1	0.264375	0.358606	0.41185	0.358467	0.430223	2.01107	0.796429	0.717772	0.944469	1.07493	0.378437	0.518923	0.448681	0
OSK7M-2	Day 0	Rep 2	0.537827	0.897561	1.01136	0.955586	0.411592	2.12962	0.823469	0.746247	0.945819	0.958165	0.543945	0.491661	0.888655	0
OSK7M-2	Day 0	Rep 3	0.623572	0.54549	2.06766	0.934848	0.47936	2.26056	0.817072	0.782787	0.97726	1.12615	0.574233	0.605362	1.18844	0.646797
OSK7M-2	Day 0	Rep 4	0.515565	0.649173	1.3608	0.742705	0.458286	2.2949	0.814546	0.847901	0.991762	1.0791	0.448977	0.532625	0.772917	0.4489
H9	Day 5	Rep 1	22.7872	113.044	15.5286	1.84997	1.53142	11.4864	0.699711	0.146196	0.0932197	2.3101	2.56759	1.88076	3.88726	1.70943
H9	Day 5	Rep 2	22.3902	61.0845	16.3841	3.18569	2.6886	7.39007	1.0678	0.214793	0.194287	2.4308	2.38321	3.19117	13.4944	5.22601
H9	Day 5	Rep 3	22.2561	51.8207	10.661	1.92668	3.72853	3.00356	1.23329	0.186329	0.180706	1.6935	2.03192	1.87186	5.30457	1.82936
H9	Day 5	Rep 4	19.3911	174.692	29.3325	2.09177	3.24344	7.90089	0.826422	0.122703	0.0683533	3.13525	1.95071	2.4094	2.40855	0.900433
H9	Day 5	Rep 5	13.5298	152.789	22.6112	1.62393	2.06992	5.79929	0.806805	0.162317	0.100847	2.44599	1.77125	1.90998	3.27436	1.27265
OSKM-1	Day 5	Rep 1	23.3819	19.2868	19.0671	5.16187	5.00172	15.8283	0.761148	0.403135	0.350872	2.25544	3.7606	5.47633	22.0337	4.91869
OSKM-1	Day 5	Rep 2	24.2186	21.9392	28.6122	8.58399	7.49106	15.8524	0.762828	0.481572	0.32847	2.85658	3.88981	9.14531	19.5707	4.53025
OSKM-1	Day 5	Rep 3	19.9475	21.1688	26.8139	6.26216	3.43716	23.2092	1.0124	0.510498	0.383135	2.59203	4.34823	5.38388	21.0646	6.77437
OSKM-1	Day 5	Rep 4	6.69478	11.0128	17.572	4.88914	2.30635	10.3121	3.22015	0.391516	0.413555	2.18799	3.90948	3.36587	15.1974	4.151
OSKM-1	Day 5	Rep 5	7.13448	10.1446	18.5515	5.29213	1.49263	2.84374	3.67678	0.561333	0.515768	2.35807	5.59252	4.87322	13.0318	5.38402
OSKM-2	Day 5	Rep 1	9.27587	24.036	46.8056	6.39435	5.77435	17.0654	0.711385	0.342815	0.429539	2.44338	4.08226	4.76751	20.8158	2.21734
OSKM-2	Day 5	Rep 2	5.79795	22.0047	47.6603	6.57931	4.95988	11.374	0.731653	0.336946	0.433502	1.79524	3.49836	5.6745	20.8204	2.236
OSKM-2	Day 5	Rep 3	8.58655	22.0249	56.831	8.30371	5.64683	13.3666	1.09435	0.440718	0.556242	2.78303	4.98166	6.0414	23.2873	2.15572
OSKM-2	Day 5	Rep 4	8.08485	20.1792	54.7735	7.84288	5.64978	23.5417	0.807972	0.396542	0.486659	2.16024	4.54765	6.00145	24.5781	0.00135854
OSK7M-1	Day 5	Rep 1	12.9511	26.5646	33.2859	11.7804	3.86969	32.9303	2.71594	0.677208	0.402412	2.14957	6.18854	8.11591	30.9887	6.88934
OSK7M-1	Day 5	Rep 2	11.9786	11.7047	16.1382	6.90059	3.32211	56.8468	2.05411	0.324511	0.479271	2.03309	2.96768	5.54812	20.8521	6.88721
OSK7M-1	Day 5	Rep 3	6.83534	8.23197	13.249	5.75299	3.98577	53.8317	1.25821	0.356399	0.26164	1.76328	3.68616	5.0817	18.4626	4.62665
OSK7M-1	Day 5	Rep 4	13.4127	20.1526	16.8567	4.17365	2.99043	20.4013	1.81105	0.30732	0.250542	1.45834	2.14437	4.68664	13.4968	3.12878
OSK7M-1	Day 5	Rep 5	22.5083	32.2519	30.7318	8.26955	6.42432	27.8145	1.77721	0.387566	0.274262	2.3062	4.33222	7.21698	20.7966	5.24916
OSK7M-2	Day 5	Rep 1	11.1769	20.6108	70.9617	11.1475	4.27537	40.7882	0.55773	0.574104	0.508918	2.65711	6.53423	8.53819	42.7575	6.32903
OSK7M-2	Day 5	Rep 2	7.74506	19.4008	51.7791	8.41852	4.20194	30.5874	0.604864	0.443772	0.514691	2.39244	4.70667	6.13502	25.6656	3.71169
OSK7M-2	Day 5	Rep 3	8.49514	22.8321	44.5509	7.48131	4.15255	87.3093	0.569728	0.357882	0.411799	2.29852	3.9831	5.16811	25.5761	5.22007
OSK7M-2	Day 5	Rep 4	5.37303	13.4644	40.5556	5.84787	3.49207	19.6391	0.734418	0.38037	0.637738	2.34548	3.30078	4.35155	20.6362	2.86804
H9	Day 15	Rep 1	26.0162	668.046	57.6342	6.05712	9.72669	36.6333	0.0725435	0.446604	0.031275	2.95796	8.49383	4.8875	8.07507	2.4969
H9	Day 15	Rep 2	9.76027	699.71	19.8773	5.75296	8.95382	35.0054	0.0462229	0.457071	0.0354965	2.55134	6.3289	4.52172	9.94537	3.73888
H9	Day 15	Rep 3	24.2696	621.409	34.8108	6.15473	3.84372	41.6847	0.097917	0.441993	0.0294145	2.301	10.2921	4.83517	9.62353	3.61586
H9	Day 15	Rep 4	7.03095	542.058	32.7515	4.29505	5.28392	28.6463	0.0901131	0.61917	0.0309472	3.32075	13.0474	4.09976	7.05851	4.03371
H9	Day 15	Rep 5	8.5606	629.179	87.406	5.87834	5.20354	42.0101	0.0483803	0.52368	0.039007	2.4957	7.62875	5.323	10.7982	3.93205
OSKM-1	Day 15	Rep 1	9.42693	428.493	45.6283	3.82899	4.4552	21.123	0.0256541	0.32049	0.0184755	2.34529	10.8595	6.88401	10.3699	2.87427
OSKM-1	Day 15	Rep 2	22.1398	659.307	56.1191	4.57013	4.48427	60.888	0.0469464	0.310928	0.0287346	2.44742	9.72877	4.69906	9.60624	3.26087
OSKM-1	Day 15	Rep 3	44.2187	713.99	133.7	12.0592	4.7931	156.506	0.0764414	0.674928	0.0569381	2.96765	14.0406	9.35226	18.6089	6.60052
OSKM-1	Day 15	Rep 4	12.0219	292.753	42.1001	13.384	10.8605	19.915	0.0883591	0.689353	0.0533363	3.08937	13.1147	8.83331	19.2821	7.89006
OSKM-1	Day 15	Rep 5	23.1519	553.424	63.8392	17.4257	2.96116	41.8716	0.138762	0.891958	0.0811817	2.37487	19.7095	13.5099	26.5701	9.62177
OSKM-2	Day 15	Rep 1	21.8343	284.585	207.35	24.1299	9.53329	85.4261	0.00969431	1.13229	0.118536	5.09326	28.5217	18.178	67.4437	8.40367
OSKM-2	Day 15	Rep 2	30.6176	215.881	283.234	32.1195	14.633	123.132	0.0244265	1.25986	0.154178	6.98472	31.2376	25.5101	99.9671	11.3557
OSKM-2	Day 15	Rep 3	25.4426	309.666	232.495	30.5486	9.76599	111.265	0.0221879	1.24667	0.143286	5.45369	31.4787	25.797	85.3023	9.80611
OSKM-2	Day 15	Rep 4	23.8146	242.216	226.677	27.5394	12.9959	75.7871	0.0105905	1.24992	0.142473	6.42527	28.5774	20.4514	74.18	9.7222
OSK7M-1	Day 15	Rep 1	35.9789	211.333	105.547	37.9526	4.16991	49.7396	0.110408	1.98214	0.153038	3.05451	19.5106	25.4458	58.0216	12.4317
OSK7M-1	Day 15	Rep 2	19.1974	712.229	32.0276	12.9006	3.28985	180.223	0.0964841	0.793707	0.0580284	1.73137	15.1535	9.10178	24.0617	7.22539
OSK7M-1	Day 15	Rep 3	48.2684	166.957	98.2808	38.4989	3.19666	103.704	0.20145	1.99545	0.156469	2.61987	25.8398	23.6202	59.9372	19.5924
OSK7M-1	Day 15	Rep 4	14.0461	944.34	54.6758	6.79944	4.31178	72.5228	0.0459329	0.374697	0.0335994	2.06942	11.0134	4.6676	11.1813	3.30356
OSK7M-1	Day 15	Rep 5	9.89231	913.467	17.9772	5.5748	5.76667	47.0805	0.0283721	0.283327	0.0225254	1.68397	8.5595	4.2857	7.06408	2.97894
OSK7M-2	Day 15	Rep 1	7.24904	265.92	48.1696	6.87614	8.13376	67.0613	0.00220682	0.318208	0.0358194	2.65304	8.92967	5.84218	22.3112	2.51362
OSK7M-2	Day 15	Rep 2	5.01846	314.843	30.2043	5.27701	5.78489	79.2792	0.00222187	0.271674	0.0324653	2.31087	9.63163	5.04418	16.9342	1.7984
OSK7M-2	Day 15	Rep 3	8.51598	281.329	81.3551	9.17509	12.6786	27.4082	0.00346298	0.444768	0.0478501	2.92526	8.13808	7.976	29.0047	3.14842
OSK7M-2	Day 15	Rep 4	13.8203	302.24	109.057	14.2854	16.4072	78.2068	0.0120518	0.669471	0.0704542	5.73911	20.4505	11.3321	42.8184	5.32591
