# Supplementary material for: KLF7 is a general inducer of human pluripotency
Source: EMBO Rep. 2025 Oct 15;26(22):5372–96. doi: 10.1038/s44319-025-00595-2 (PMC12635360; doi:10.1038/s44319-025-00595-2)
Supplement: Supplementary file 9 — Figure EV2 Source Data [file 44319_2025_595_MOESM9_ESM.zip › Figure EV2/EV2D/EV2D_Pluripotency_Lineage_Markers_Expression_qPCR.xlsx]

## Sheet: Fig. EV2D
Fig. EV2D
Passage	Sample Name	PAX6	SOX1	EOMES	TBXT1	SOX17	GATA6	OCT4	PRDM14
P20	OSKM D0	0.00367216	0.0112269	0.0581919	0.0489486	1.19428	0.0514701	0.503731	0.857057
P20	OSKM D0	0.00392561	0.00827265	0.0432608	0.0432144	0.653467	0.0401922	0.564836	1.05128
P20	OSKM D0	0.00301847	0.0106548	0.0700239	0.0511015	0.679573	0.177399	0.643464	1.21076
P20	OSK7M D0	0.00509821	0.00959733	0.058755	0.0604074	1.03911	0.08975	0.501066	0.698398
P20	OSK7M D0	0.00738929	0.00774513	0.0506271	0.0793254	0.89845	0.0579094	0.621738	1.12171
P20	OSK7M D0	0.00482143	0.0113774	0.0477958	0.0557866	1.08091	0.10254	0.60617	0.925192
P20	EBs OSKM D15	0.437979	1.34218	3.09343	1.85564	9.45944	27.8643	0.0913269	0.0541141
P20	EBs OSKM D15	0.265967	0.509271	1.18575	0.510129	2.6154	18.6567	0.0612064	0.163511
P20	EBs OSKM D15	0.279222	0.506433	1.05072	0.635943	5.57268	22.0755	0.043346	0.0574105
P20	EBs OSK7M D15	0.224361	0.305701	0.921672	0.633992	7.21677	22.6797	0.0225244	0.0118757
P20	EBs OSK7M D15	0.148922	0.582363	1.26598	0.837264	7.91372	21.6158	0.0344023	0.0369642
P20	EBs OSK7M D15	0.266201	0.938235	2.81283	1.76726	1.46131	21.6688	0.0820557	0.0552932
	kiPS D0	0.00752993	0.0184668	0.111857	0.110238	2.7779	0.0723394	1	1
	kiPS D0	0.00897121	0.0291549	0.0971983	0.0934583	4.32104	0.153384	0.94899	1.0344
	EBS H9 D15	0.961702	0.867574	1.2854	1.19387	18.1838	1.2677
	EBS H9 D15	1	1	1	1	1	1
	EBS H9 D15	0.949646	0.725263	0.913474	1.08965	10.3643	1.26967
	EBS H9 D15	0.78631	0.952626	1.15597	1.09349	6.36472
