# Supplementary material for: KLF7 is a general inducer of human pluripotency
Source: EMBO Rep. 2025 Oct 15;26(22):5372–96. doi: 10.1038/s44319-025-00595-2 (PMC12635360; doi:10.1038/s44319-025-00595-2)
Supplement: Supplementary file 10 — Figure EV3 Source Data [file 44319_2025_595_MOESM10_ESM.zip]

Archive with 14 entries (9 files):
- Figure EV3/
- Figure EV3/EV3A/
- Figure EV3/EV3A/Empty_A_niPSC_PXGL.jpeg
- Figure EV3/EV3A/Empty_A_niPSC_TSC.jpeg
- Figure EV3/EV3A/EMPTY_B-niPSC_TSC.jpeg
- Figure EV3/EV3A/Empty_B_niPSC_PXGL.jpeg
- Figure EV3/EV3A/KLF7-niPSC_PXGL.jpeg
- Figure EV3/EV3A/KLF7-niPSC_TSC.jpeg
- Figure EV3/EV3B/
- Figure EV3/EV3B/EV3B_Naive_Trophoblast_Markers_Expression_qPCR.xlsx
- Figure EV3/EV3C/
- Figure EV3/EV3C/EV3C_KLF7_KLF4_Expression_qPCR.xlsx
- Figure EV3/EV3D/
- Figure EV3/EV3D/EV3D_Conventional_Shared_Naive_Markers_Expression_qPCR.xlsx
