# Supplementary material for: KLF7 is a general inducer of human pluripotency
Source: EMBO Rep. 2025 Oct 15;26(22):5372–96. doi: 10.1038/s44319-025-00595-2 (PMC12635360; doi:10.1038/s44319-025-00595-2)
Supplement: Supplementary file 10 — Figure EV3 Source Data [file 44319_2025_595_MOESM10_ESM.zip › Figure EV3/EV3B/EV3B_Naive_Trophoblast_Markers_Expression_qPCR.xlsx]

## Sheet: Fig. EV3B
Fig. EV3B
Gene name	replicate	EMPTY_A-niPSC PXGL D30	EMPTY_B-niPSC PXGL D30	KLF7-niPSC PXGL D30	EMPTY_A-niPSC TS medium D20	EMPTY_B-niPSC TS medium D20	KLF7-niPSC TS medium D20	HPD06-niPSC PXGL	HPD06-niPSC TS medium
KLF17	replicate 1	0.982785	1.10869	1.56444	0.289402	0.0347076	0.137391	0.916452
	replicate 2				0.209804	0.0409976	0.298247	1
	replicate 3							0.95076
	replicate 4							0.973737
POU5F1	replicate 1	1.22935	1.18228	1.16315	0.000188067	0.000469854	0.000226004	1.00556
	replicate 2				0.000256298	0.000376404	0.000370003	1
	replicate 3							0.93114
	replicate 4							0.943323
TFCP2L1	replicate 1	0.38486	0.386486	0.389851	0.272741	0.260407	0.248919	1.08848
	replicate 2				0.297416	0.156337	0.197642	1
	replicate 3							0.829282
	replicate 4							0.988078
GATA 3	replicate 1	0.121292	0.105438	0.0539603	1.9158	1.72407	2.15047		0.970949
	replicate 2				1.62932	1.45482	1.98959		1
	replicate 3								1.04433
	replicate 4								1.07182
GATA2	replicate 1	0.101192	0.0865019	0.0420259	1.36123	1.46418	1.65699		0.992786
	replicate 2				1.62151	1.76364	1.77944		1
	replicate 3								1.02955
	replicate 4								0.946124
TFAP2A	replicate 1	0.257761	0.221634	0.0410968	1.71305	1.47414	1.69331		0.982833
	replicate 2				2.19958	1.54219	1.83105		1
	replicate 3								1.07425
	replicate 4								1.01024
