# Supplementary material for: KLF7 is a general inducer of human pluripotency
Source: EMBO Rep. 2025 Oct 15;26(22):5372–96. doi: 10.1038/s44319-025-00595-2 (PMC12635360; doi:10.1038/s44319-025-00595-2)
Supplement: Supplementary file 10 — Figure EV3 Source Data [file 44319_2025_595_MOESM10_ESM.zip › Figure EV3/EV3C/EV3C_KLF7_KLF4_Expression_qPCR.xlsx]

## Sheet: Fig. EV3C
Fig. EV3C
Sample name	replicate	KLF7	KLF4
EMPTY-iPSC	replicate 1	1	1
	replicate 2	1.10769	0.758354
	replicate 3	1.33145	0.358905
	replicate 4	1.23592	0.819601
KLF4-iPSC	replicate 1		2.81019
	replicate 2		3.90778
	replicate 3		3.58313
	replicate 4		1.70184
KLF7-iPSC	replicate 1	2.53777
	replicate 2	3.05951
	replicate 3	2.79962
	replicate 4	2.37289
