# Supplementary material for: KLF7 is a general inducer of human pluripotency
Source: EMBO Rep. 2025 Oct 15;26(22):5372–96. doi: 10.1038/s44319-025-00595-2 (PMC12635360; doi:10.1038/s44319-025-00595-2)
Supplement: Supplementary file 10 — Figure EV3 Source Data [file 44319_2025_595_MOESM10_ESM.zip › Figure EV3/EV3D/EV3D_Conventional_Shared_Naive_Markers_Expression_qPCR.xlsx]

## Sheet: Fig. EV3D
Fig. EV3D
Sample name	replicate	TFCP2L1	DPPA5	ZIC2	OTX2	ZNF398	NANOG	POU5F1
KLF7-iPSC D0	replicate 1	0.0715361	0.00183516	0.717451	1.08229	1.01552	2.62689	0.655561
	replicate 2	0.0487143	0.00295954	0.638591	1.37392	0.914344	2.75207	0.63124
	replicate 3	0.0652215	0.00239515	0.829505	1.33839	0.96977	2.38638	0.698439
	replicate 4	0.0637918	0.00330648	0.780631	1.30353	0.915823	2.33296	0.646898
KLF7-iPSC D8	replicate 1	1.24882	1.09791	0.0356139	0.584565	2.73833	7.42229	1.27712
	replicate 2	1.02015	0.984302	0.0422213	0.581499	2.87173	8.23254	1.39986
	replicate 3	1.25125	1.13815	0.0362238	0.55367	2.83397	7.45769	1.52259
KLF7-iPSC D14	replicate 1	1.69211	2.26885	0.0377634	0.258096	1.85078	9.61491	1.4696
	replicate 2	1.69096	2.08258	0.0447174	0.31511	1.92028	9.47896	1.38374
	replicate 3	1.85096	2.20402	0.0173769	0.289493	1.68177	10.4936	1.51784
	replicate 4	1.73878	1.89481	0.0333863	0.379578	1.97766	10.0229	1.46625
KLF4-iPSC D0	replicate 1	0.0930405	0.00111233	0.327451	0.587193	1.21824	1.99571	0.715716
	replicate 2	0.08667	0.00134985	0.342415	0.607544	1.33243	2.39854	0.90969
	replicate 3	0.0713454	0.00181186	0.284807	0.616887	1.13813	2.2307	0.84226
	replicate 4	0.0924585	0.00184725	0.303449	0.702914	1.16811	3.10181	0.965588
KLF4-iPSC D8	replicate 1	0.984216	1.16121	0.0331689	0.634992	1.78637	7.84566	1.31216
	replicate 2	0.723217	1.5449	0.0467383	0.54358	2.33539	5.60417	1.32758
	replicate 3	1.04048	1.94096	0.0367895	0.577024	2.30474	7.27219	1.43049
	replicate 4	0.978473	1.98183	0.0610573	0.448407	2.22268	5.60617	1.44881
KLF4-iPSC D14	replicate 1	0.681787	0.968789	0.10754	0.368193	1.23181	4.75296	0.992096
	replicate 2	0.683763	1.13028	0.100891	0.336315	1.59627	4.11249	0.878922
	replicate 3	0.667047	1.07703	0.0600208	0.349378	1.19984	4.71596	0.853719
	replicate 4	0.773535	1.21637	0.0701681	0.467663	1.23749	4.44858	0.959278
Parental	replicate 1	0.0414285	0.00765816	0.95998	0.885701	1.00271	0.798129	0.749967
	replicate 2			1	1	1	1	1
	replicate 3			1.13649	0.896777	1.01787	1.06558	0.946444
	replicate 4			0.887784	1.12159	0.979504	0.840891	0.986343
HPD06-niPSC	replicate 1	1.13017	0.918805	0.00503113	0.0885386	0.405667	3.24679	0.623975
	replicate 2	1	1
	replicate 3	0.986952	0.942537
	replicate 4	1.09464	0.928814
KIPS KLF7 vs KIPS KLF4 D8 t-test		0.0705506	0.0526899	0.436256	0.655611	0.00831311	0.178125	0.792064
KIPS KLF7 vs KIPS KLF4 D14 t-test		4.13153e-07	4.52774e-05	0.007373	0.126949	0.00309864	1.0701e-06	1.57136e-05
