# Supplementary material for: KLF7 is a general inducer of human pluripotency
Source: EMBO Rep. 2025 Oct 15;26(22):5372–96. doi: 10.1038/s44319-025-00595-2 (PMC12635360; doi:10.1038/s44319-025-00595-2)
Supplement: Supplementary file 11 — Figure EV4 Source Data [file 44319_2025_595_MOESM11_ESM.zip › Figure EV4/EV4A/EV4A_Double_positive_clone_quantification.xlsx]

## Sheet: Fig. EV4A
Fig. EV4A
Sample	Perc_double_pos
Control gRNA Not Induced 1	67.1642
Control gRNA Not Induced 2	67.9803
Control gRNA Not Induced 3	82.1596
Control gRNA Not Induced 4	59.0643
Control gRNA Induced 1	78.6325
Control gRNA Induced 2	76
Control gRNA Induced 3	80.531
Control gRNA Induced 4	100
gRNA KLF7_1 Induced 1	95.1219
gRNA KLF7_1 Induced 2	84.058
gRNA KLF7_1 Induced 3	91.8919
gRNA KLF7_1 Induced 4	86.9565
gRNA KLF7_2 Induced 1	36.3636
gRNA KLF7_2 Induced 2	82.5
gRNA KLF7_2 Induced 3	98.3051
gRNA KLF7_2 Induced 4	86.0465
