# Supplementary material for: KLF7 is a general inducer of human pluripotency
Source: EMBO Rep. 2025 Oct 15;26(22):5372–96. doi: 10.1038/s44319-025-00595-2 (PMC12635360; doi:10.1038/s44319-025-00595-2)
Supplement: Supplementary file 12 — Figure EV5 Source Data [file 44319_2025_595_MOESM12_ESM.zip]

Archive with 3 entries (1 files):
- Figure EV5/
- Figure EV5/EV5A/
- Figure EV5/EV5A/EV5A_Immunofluorescence_Quantification.xlsx
