# Supplementary material for: KLF7 is a general inducer of human pluripotency
Source: EMBO Rep. 2025 Oct 15;26(22):5372–96. doi: 10.1038/s44319-025-00595-2 (PMC12635360; doi:10.1038/s44319-025-00595-2)
Supplement: Supplementary file 12 — Figure EV5 Source Data [file 44319_2025_595_MOESM12_ESM.zip › Figure EV5/EV5A/EV5A_Immunofluorescence_Quantification.xlsx]

## Sheet: Fig.EV5A
Fig. EV5A	Cell Integrated intensity
DAY0 niPSC			DAY0 TSC			DAY0 EMPTY-iPSC			DAY0 KLF7			DAY3 EMPTY-iPSC			DAY3 KLF7-iPSC			DAY7 PXGL EMPTY-iPSC			DAY7 PXGL KLF7-iPSC			DAY7 TSC EMPTY-iPSC			DAY7 TSC KLF7-iPSC			DAY12 PXGL EMPTY-iPSC			DAY12 PXGL KLF7-iPSC			DAY12 TSC EMPTY-iPSC			DAY12 TSC KLF7-iPSC					Percentage of cells	DAY0 niPSC	DAY0 TSC	DAY0 EMPTY-iPSC	DAY0 KLF7-iPSC	DAY3 EMPTY-iPSC
GATA3	KLF17	OCT4	GATA3	KLF17	OCT4	GATA3	KLF17	OCT4	GATA3	KLF17	OCT4	GATA3	KLF17	OCT4	GATA3	KLF17	OCT4	GATA3	KLF17	OCT4	GATA3	KLF17	OCT4	GATA3	KLF17	OCT4	GATA3	KLF17	OCT4	GATA3	KLF17	OCT4	GATA3	KLF17	OCT4	GATA3	KLF17	OCT4	GATA3	KLF17	OCT4		EXP1	GATA3-/KLF17-	6	5	64	80	33
1.4741	2.01421	2.11822	2.5581	1.62777	1.24454	2.06765	1.57173	2.40142	1.91846	1.57127	2.20611	1.84368	1.60363	0.99658	1.68404	1.50398	2.41544	1.67607	1.55659	2.38614	1.76857	1.41399	1.19552	2.042	1.61099	1.21349	1.55635	1.55226	2.15089	2.18417	1.32456	2.23742	1.24513	1.22571	0.640345	2.07081	1.34933	0.871985	2.04065	1.22804	0.826202		EXP1	GATA3-/KLF17+	90	0	4	0	25
1.44202	1.97996	2.02537	2.2825	1.41346	0.747884	1.98371	1.67046	2.66636	2.00642	1.63264	2.52053	2.46294	2.26331	2.72239	1.71505	1.40106	2.19707	1.90388	2.20897	2.56441	1.49888	1.77359	1.99797	1.36402	1.11381	0.788252	1.57969	1.42718	2.20928	1.68807	1.60035	2.49193	2.20887	2.93314	3.02795	2.25296	1.45121	0.931916	2.07843	1.43899	0.974755		EXP1	GATA3+/KLF17-	0	86	13	20	15
1.61877	2.27995	2.29573	2.39939	1.63804	1.25309	1.8579	1.54756	2.65269	1.61104	1.30146	2.03184	2.24178	2.94937	2.52683	1.38283	1.31831	2.01597	1.65721	1.82633	2.26717	2.0836	1.6852	1.46416	1.33145	1.09561	0.763134	1.89351	1.83971	2.69647	1.69924	1.65993	2.56953	1.61585	1.8207	2.47355	2.22507	1.50838	1.07776	2.03861	1.38676	0.950632		EXP1	GATA3+/KLF17+	4	9	19	0	27
1.80144	2.61453	2.60236	2.65907	1.63069	1.23295	2.33074	1.79088	2.72753	1.8972	1.6063	2.50615	2.23144	2.46854	2.47924	1.87331	1.48767	1.06622	1.80637	1.83687	2.55153	1.95545	2.81152	2.61446	1.39073	1.15563	0.79431	1.67289	1.77507	2.35804	1.66309	1.48689	1.0527	1.47746	1.48466	2.33126	2.18551	1.57013	1.32513	1.91136	1.57987	1.13479		EXP1	KLF17-/OCT4-	1	91	0	0	11
1.91142	2.54949	2.54317	2.18362	1.59714	1.18128	2.03596	1.55965	2.37713	2.04032	1.65578	2.44744	2.03597	2.50212	2.04911	1.97051	1.62503	1.19833	1.81189	1.75236	2.63173	1.77045	2.32967	2.43881	1.38557	1.17779	0.858042	1.40154	1.21888	1.79608	1.55092	1.54765	2.47139	1.53686	2.34357	2.37619	1.90462	1.35838	0.691064	2.36722	1.58041	1.11577		EXP1	KLF17-/OCT4+	5	0	77	99	37
1.46028	1.92318	2.15423	2.2495	1.51541	0.867849	1.85418	1.52037	2.4262	1.92964	1.59324	2.47023	1.47123	1.41353	0.935883	1.84425	1.71656	2.49373	2.03309	2.0921	2.54364	2.05439	2.69682	2.87593	1.5181	1.27252	0.915265	1.85164	1.63473	2.47003	1.59163	1.60389	2.54743	1.66124	2.41287	2.4214	2.34546	1.58747	1.11079	2.22816	1.65253	1.10481		EXP1	KLF17+/OCT4-	1	9	0	0	2
1.4831	2.11845	2.31753	2.57421	1.63635	1.2425	2.10497	1.60941	2.28848	1.7917	1.42289	2.26312	2.462	1.92807	2.30364	1.79508	1.66405	2.33925	1.7601	1.66368	2.56899	1.3991	2.0882	2.31707	1.58522	1.37125	1.26101	1.43812	1.44886	2.13624	1.86218	1.57251	2.5248	1.52952	2.33388	2.31587	1.87818	1.49246	0.90309	2.26642	1.66357	1.13629		EXP1	KLF17+/OCT4+	93	0	23	1	50
1.60244	2.1504	2.25514	2.56331	1.72315	1.35576	2.24732	1.58668	2.37749	1.93456	1.62158	2.50833	2.60758	1.71206	2.2246	1.28763	1.68492	2.13966	1.98477	1.91895	2.1308	1.69349	2.46005	2.46511	1.91386	1.43825	1.30476	1.70435	1.57965	2.45623	1.48816	1.42705	2.29074	1.72556	1.86595	2.58451	2.26463	1.63765	1.20561	2.39856	1.55284	1.08342		EXP2	GATA3-/KLF17-	4	5	47	80	28
1.46287	2.30356	2.17953	2.56521	1.64983	1.31486	1.99718	1.67614	2.62478	1.84072	1.51634	2.30098	2.24815	1.59847	2.19182	1.54732	1.39163	1.6596	1.9566	2.20593	2.49365	1.73126	2.22261	2.54698	2.07732	1.58953	1.43694	1.7253	1.59342	2.32577	1.65173	1.51504	2.55705	1.67257	1.99826	2.54725	1.85752	1.50211	1.08831	1.83328	1.42845	0.818511		EXP2	GATA3-/KLF17+	90	0	0	0	7
1.65461	1.64796	2.17822	2.48646	1.70182	1.28842	2.38169	1.81105	2.69581	1.81524	1.56334	2.47685	2.60943	2.23959	2.32163	1.93669	2.1459	2.44297	1.90439	1.86912	2.12742	1.84716	2.39451	2.51804	1.98169	1.5096	1.45487	1.63331	1.72392	2.48525	1.53213	1.36091	2.52219	1.74465	2.48872	2.57414	2.04875	1.57405	1.08608	2.18429	1.6345	1.13914		EXP2	GATA3+/KLF17-	0	91	45	20	32
1.33501	2.0806	2.14665	2.5721	1.64723	1.31659	2.17062	1.72108	2.67953	1.85248	1.55398	2.35529	2.16389	2.2796	2.42235	1.77636	1.64155	2.61936	1.83759	1.67333	2.427	1.72147	2.52451	2.44498	1.76949	1.21857	1.17072	1.53507	1.61642	2.251	1.90849	1.71796	2.79162	1.45332	2.01577	2.37259	2.12195	1.51165	1.05119	2.00543	1.51322	1.01242		EXP2	GATA3+/KLF17+	6	4	8	0	33
1.79945	2.42247	2.49622	2.55178	1.61667	1.24006	1.60444	1.24338	2.17089	1.91027	1.53967	2.41591	1.99646	2.25255	2.403	1.33853	1.8475	1.98113	1.97033	2.04512	2.63962	1.61926	2.2061	2.39677	1.99294	1.4875	1.58548	1.5751	1.52252	2.21351	1.56362	1.35199	2.14492	1.95558	2.43427	2.82817	2.3365	1.65642	1.18005	1.98209	1.49426	0.951966		EXP2	KLF17-/OCT4-	0	96	0	0	24
1.64372	1.65638	2.13647	2.63003	1.74391	1.39452	2.03897	1.90147	2.82932	1.90674	1.58028	2.48695	2.45815	2.32597	2.43425	1.88507	1.41458	2.27462	2.0482	2.49773	2.61712	1.78416	2.51907	2.55947	2.26114	1.63438	1.56862	1.54577	1.64937	2.43342	1.72827	1.35449	0.99486	1.53947	2.09549	2.27465	2.18142	1.48761	1.02337	1.80442	1.29008	0.73113		EXP2	KLF17-/OCT4+	4	0	92	100	36
1.70502	2.51289	2.5639	2.30816	1.55876	1.01126	1.90979	1.47342	2.34045	2.05175	1.68915	2.64678	2.51133	2.70985	1.9191	1.42877	1.35388	2.30565	1.85861	2.33413	2.51419	1.63568	2.05025	2.35855	2.0804	1.52517	1.83593	1.48954	1.75061	2.30761	1.94182	1.57319	2.53303	1.66453	1.93699	2.47342	2.26853	1.52866	1.08789	1.98078	1.50653	1.05089		EXP2	KLF17+/OCT4-	1	4	0	0	2
1.76769	2.43476	2.43004	2.69916	1.61708	1.21203	2.03774	1.77559	2.76468	1.84062	1.55217	2.36583	2.57574	2.1714	2.24738	1.78625	2.15536	2.38992	2.36369	2.42125	2.90166	1.72379	2.53518	2.42814	2.00748	1.51707	1.76662	1.57763	1.4155	2.27357	1.96634	1.60739	1.19432	1.64314	2.04829	2.53409	1.88478	1.38522	0.817993	1.73835	1.36827	0.913814		EXP2	KLF17+/OCT4+	95	0	8	0	38
1.66688	2.41956	2.44024	2.39286	1.69255	1.31155	2.10044	1.55668	2.4874	1.9144	1.59111	2.41364	2.65487	2.42589	2.32222	1.54693	1.82342	2.59437	1.98381	2.01965	2.36281	1.87807	2.03454	2.54328	2.23342	1.606	1.95575	1.69558	1.47972	2.34086	1.45583	1.35101	0.836498	1.63651	2.29403	2.40709	1.9162	1.43874	1.05195	1.8603	1.38226	0.931518
1.55455	2.35388	2.31855	2.10355	1.54045	1.15978	2.25544	1.66042	2.57258	1.9712	1.59838	2.4095	1.71845	1.4782	0.531479	1.76935	1.66001	2.73154	2.02637	1.87054	2.69412	1.72299	1.6412	2.52079	1.81202	1.48433	1.34165	1.65585	1.52937	2.5322	2.00968	1.50733	2.53991	1.87755	2.5704	2.81336	2.17969	1.49032	1.10654	2.0881	1.45458	0.902238		average 2 EXPS	GATA3-/KLF17-	5	5	55.5	80	30.5
1.57478	2.15891	2.16969	2.63941	1.84912	1.48237	1.72189	1.46175	2.20431	1.74593	1.4855	2.41099	2.3521	1.49043	0.996752	2.02276	1.65634	2.44116	1.98312	2.18749	2.56264	1.45272	1.30442	1.03073	2.09664	1.63812	1.718	1.42731	1.63611	2.40651	1.99053	1.69002	1.34296	1.89536	2.32958	2.68082	2.00865	1.44637	0.99658	1.81396	1.26268	0.913606			GATA3-/KLF17+	90	0	2	0	16
1.77068	2.53715	2.51442	2.38866	1.66747	1.34374	2.06708	1.58738	2.648	2.20867	1.82171	2.71671	2.14216	1.28472	0.732078	1.70158	1.85847	2.51589	1.53007	1.45188	2.00073	1.72456	1.52068	2.45009	2.33093	1.58059	1.86514	1.63698	1.54217	2.60412	1.98725	1.51065	2.61907	1.62252	1.97883	2.47167	2.27035	1.53863	1.04785	2.66334	1.78928	1.4572			GATA3+/KLF17-	0	88.5	29	20	23.5
1.86912	2.4535	2.60558	2.72422	1.68632	1.4153	1.96266	1.69774	2.60093	1.80233	1.50451	2.4579	2.0571	2.94789	2.39373	1.84507	1.66882	2.53663	1.96063	2.02929	2.43128	2.11348	1.69603	1.53038	2.02588	1.64264	1.75049	1.57301	1.68797	2.21608	2.08816	1.27216	2.28099	1.42915	2.00383	2.16819	1.85653	1.42877	0.777583	2.80088	1.81527	1.43363			GATA3+/KLF17+	5	6.5	13.5	0	30
1.56839	2.27933	2.17747	2.12688	1.62821	1.04294	1.92239	1.74317	2.69617	1.8912	1.58099	2.29645	2.33713	2.85947	2.24089	1.90196	1.74058	2.80746	1.94359	1.71604	2.53478	1.74556	1.626	2.50576	2.38182	1.8531	2.06526	1.51965	1.54026	2.2211	2.06638	1.45945	2.55134	1.55288	2.1788	2.39376	2.30047	1.62154	1.16447	1.75885	1.33041	1.09983			KLF17-/OCT4-	0.5	93.5	0	0	17.5
1.8092	2.36422	2.41466	2.39624	1.59941	1.0813	2.18764	1.75137	2.46046	1.46193	1.14892	2.09641	2.04125	2.30657	1.76536	1.77547	1.62414	2.40416	1.76313	2.4457	2.35035	1.7292	1.56204	2.52224	1.73015	1.38007	1.0769	2.06213	1.52298	2.22609	2.02559	2.67013	2.77103	1.87524	2.53661	2.76494	2.08444	1.61799	1.10347	1.87383	1.44795	0.874266			KLF17-/OCT4+	4.5	0	84.5	99.5	36.5
1.89625	2.7126	2.64468	2.73046	1.74339	1.41162	2.36868	1.65736	2.51653	1.79546	1.59868	2.46538	2.55185	1.80324	2.33038	1.96646	2.08913	2.73623	2.11091	2.30175	2.74675	1.57374	2.2977	2.34276	1.62568	1.37886	0.629689	1.72773	1.54867	2.49552	1.74252	2.70621	2.5201	1.70617	2.45009	2.5742	2.141	1.55231	1.1599	2.15766	1.54741	1.0578			KLF17+/OCT4-	1	6.5	0	0	2
1.56105	2.15696	2.18235	2.44327	1.61154	1.27398	1.58747	1.38508	2.30233	1.97776	1.61626	2.47165	2.47176	1.27696	1.67492	1.47146	1.44588	2.3981	1.84629	2.60885	2.26403	1.61585	2.27857	2.36985	1.86442	1.31445	0.931318	1.61486	1.53263	2.57348	1.83293	2.75783	2.70076	1.7228	2.19937	2.54257	2.20562	1.63874	1.1471	2.09014	1.58028	1.07876			KLF17+/OCT4+	94	0	15.5	0.5	44
1.55871	2.04782	2.00172	2.65161	1.62321	1.27316	1.81291	1.57173	2.33753	1.50371	1.27407	2.11814	2.25121	1.468	2.00353	1.96013	1.80674	2.15869	1.81052	2.35269	2.35422	1.67921	1.46216	2.48168	1.98721	1.44952	1.06092	1.70111	1.53957	2.27318	1.91204	2.82297	2.58868	1.77846	2.17589	2.38606	1.85013	1.43949	1.02595	2.00935	1.46812	0.991052
1.56515	1.90328	2.23393	2.83597	1.60482	1.24104	1.99527	1.36114	2.07266	1.84539	1.48461	2.43965	2.56752	1.60647	2.19453	1.74566	2.19807	2.27388	1.71182	1.56367	2.10554	1.79513	1.97151	2.17983	2.21223	1.90627	2.36546	1.89408	1.76063	2.87375	1.62256	2.55501	2.36535	1.48755	2.22369	2.41055	2.40429	1.63232	1.08692	1.87454	1.28763	0.675167
1.56613	1.88587	2.35462	2.21725	1.68936	1.07174	1.97535	1.59632	2.4946	2.01979	1.69641	2.51668	1.6938	1.51012	0.715676	1.57346	1.58997	2.23802	1.6179	1.32642	0.907116	1.70486	2.22427	2.37417	2.03333	1.83471	2.345	1.6339	1.46509	2.32934	1.64937	2.49993	2.35026	1.49639	2.20991	2.16653	1.96854	1.5271	0.984924	1.90087	1.43669	1.05089
1.53088	1.99157	2.41448	2.40445	1.5492	1.02883	1.83545	1.52826	2.49388	1.79319	1.50786	2.41387	1.53507	1.36298	0.867387	1.81586	2.03486	2.60658	1.68255	1.43986	2.10955	1.6419	1.76705	1.79461	1.9597	1.64085	2.03552	1.64473	1.4791	2.293	2.41217	1.65044	2.7922	1.70267	2.44322	2.50018	1.9264	1.51546	0.997438	1.82145	1.2581	0.920819
2.00409	2.50658	2.73631	2.70309	1.80655	1.53898	2.31986	1.80185	2.59969	1.85267	1.45886	2.32732	1.86521	1.5515	0.985805	1.8308	1.51551	2.38784	1.78847	1.6974	2.36729	1.55116	1.5044	2.18697	1.89786	1.59791	2.23087	1.67989	1.56682	2.56861	2.11727	1.65982	2.85743	1.59752	2.38386	2.50315	2.11817	1.43413	1.03735	1.96867	1.45809	0.922451
1.65101	1.89279	2.10669	2.39846	1.60836	1.21098	1.94081	1.52563	2.28632	1.92715	1.54992	2.36714	2.1812	2.1948	2.42583	2.10827	2.15615	2.60888	1.75098	1.65491	2.33521	1.58166	2.1395	2.19921	1.97591	1.68818	1.84643	1.72614	1.54948	2.42548	1.74431	1.8149	2.50296	1.63917	2.32811	2.57778	1.96569	1.45583	0.920205	1.83313	1.31221	0.893838
1.90834	2.50842	2.50387	2.44686	1.73129	1.41346	1.88383	1.6795	2.55394	1.80314	1.55786	2.43265	2.19348	2.17596	2.42608	1.69255	2.20377	2.56507	1.61758	1.42238	2.36014	1.57478	2.41837	2.3284	2.03484	1.83461	2.25349	1.67921	1.91824	2.44124	1.59054	1.62949	2.40831	1.65923	2.20434	2.46838	2.47098	1.67239	1.14025	1.97333	1.49098	1.06416
1.51991	1.95398	2.28742	2.66982	1.68908	1.38522	1.85458	1.55011	2.18455	1.86164	1.56148	2.55649	2.06603	2.56512	1.75083	1.63236	2.16733	2.69402	2.00902	2.50996	2.6216	1.74203	2.61206	2.43553	1.86635	1.65059	1.74761	1.81755	1.617	2.60867	1.66246	1.70549	2.27845	1.63252	2.51626	2.465	2.06663	1.56608	1.25157	1.75348	1.41036	0.90922
1.96892	2.41779	2.48504	2.17288	1.68039	1.33932	1.85025	1.51727	2.22724	1.96048	1.67975	2.60312	2.18396	2.77447	2.04359	1.59692	1.52705	2.38666	2.00217	2.30332	2.59424	1.3795	2.0215	2.22865	1.88153	1.50897	1.85265	1.77974	1.58866	2.6512	1.61045	1.7194	2.25065	1.69331	2.24895	2.53112	2.14121	1.58712	1.15337	2.01393	1.40737	0.949294
1.67571	2.21861	2.47595	2.5968	1.6322	1.18005	1.90811	1.50965	2.48908	1.73053	1.39052	2.25174	2.22542	1.40584	1.82544	1.55512	1.60448	2.12481	1.53258	1.95606	1.94032	1.60802	2.59796	2.50355	1.97738	1.61721	2.32542	1.60223	1.79	2.04565	1.66754	1.81307	2.47401	1.96292	2.70371	2.77895	2.08579	1.46869	0.987912	2.09125	1.38042	1.0149
1.87683	2.41007	2.68342	2.67626	1.71633	1.51712	1.81952	1.5977	2.41379	2.16434	1.70727	2.57663	1.66202	1.19628	1.90322	1.52806	2.11836	2.25006	1.78689	1.63572	2.22727	1.92282	2.59489	2.64937	1.85023	1.72951	2.02455	1.81594	1.69668	2.73897	1.65844	1.76752	2.44682	1.70714	2.41369	2.6118	1.94377	1.36747	0.708071	2.23446	1.63212	1.23662
1.49644	1.85913	2.31409	1.95891	1.35546	0.69383	1.8301	1.44097	1.97533	1.72697	1.4992	2.35708	1.54871	1.19498	1.8892	1.80992	1.57659	2.63389	2.10399	2.54827	2.7123	1.87917	2.61427	2.72197	1.50568	1.37986	1.62207	1.72853	1.8571	2.41766	1.82625	1.55819	1.12032	1.79966	2.65216	2.43031	1.98436	1.5051	1.03704	2.63897	1.78424	1.40631
1.67868	2.21672	2.50322	2.68707	1.59515	1.24503	2.08781	1.60743	2.38942	1.76363	1.45773	2.30107	2.47706	2.76945	2.04756	1.42642	1.30712	1.28099	1.98302	1.97275	2.5352	1.79956	2.6629	2.46563	1.94054	1.81529	2.10187	1.66016	1.82424	2.47603	1.42206	1.36556	1.70984	1.51238	2.39499	2.33612	2.02883	1.47146	1.00305	2.11936	1.41484	1.13864
1.57228	2.36999	2.42308	2.28513	1.64972	1.18486	2.00092	1.83433	2.62935	1.82383	1.49969	2.41816	2.54441	2.41319	1.93108	1.91142	1.82562	2.64879	1.53063	2.33189	1.72115	1.65427	2.00761	2.38188	2.14982	1.87427	2.18001	1.63537	1.45815	2.38459	1.55777	1.44484	1.9245	1.74092	2.47922	2.54392	1.87493	1.42896	1.02739	1.64815	1.32626	0.826202
1.59276	2.39563	2.36096	2.46461	1.6584	1.18441	1.93925	1.74724	2.75232	1.56719	1.29761	2.30127	1.52573	1.35017	0.722827	1.62317	1.70209	2.63361	1.72649	1.61324	2.35465	1.46812	2.30859	2.32915	1.86635	1.54153	1.72993	1.47376	1.54654	2.03246	1.23918	1.13802	1.59532	1.87111	2.4946	2.65739	1.86472	1.35509	0.833759	2.10074	1.6537	1.26045
1.446	2.19664	2.22566	2.46326	1.6697	1.05705	2.09533	1.66309	2.65153	1.72856	1.48633	2.26202	2.78845	1.59606	2.16929	1.66681	2.3871	2.30272	1.9804	2.32587	2.53588	1.88804	2.75962	2.64329	1.99812	1.59041	1.71564	1.63678	1.80469	2.26064	1.96931	1.59945	1.98512	1.78636	2.60316	2.65358	2.18159	1.5942	1.23215	1.81257	1.4526	1.01473
1.61403	2.13059	2.30383	2.8649	1.90473	1.52781	1.9591	1.61283	2.51459	1.83201	1.603	2.49171	2.40155	1.57875	2.21674	1.70175	2.32819	2.30633	1.74779	2.39413	2.5116	1.63343	2.46556	2.4398	2.19948	1.71636	1.69726	1.90827	1.78617	2.92169	2.18058	1.4097	1.33208	1.66828	2.50298	2.44015	2.1303	1.40336	0.946799	2.05704	1.45416	0.90309
1.56101	2.25413	2.27364	2.34972	1.45868	1.07231	2.19181	1.69723	2.68251	1.73296	1.35328	2.29113	2.80645	1.76022	2.43236	1.69455	1.82493	2.22324	1.79592	1.66001	2.42466	1.92045	2.1629	2.7418	2.1228	1.75447	2.29252	1.60414	1.42064	2.16727	2.66234	1.74234	1.67879	1.6879	2.45525	2.4877	2.04031	1.45031	0.993307	1.98929	1.48147	0.963973
1.43763	2.1305	1.85795	2.67396	1.68301	1.3504	1.55083	1.38262	2.11301	1.84544	1.54727	2.43226	1.92033	1.64372	2.42325	1.82294	2.09291	2.41429	2.01772	2.38752	2.81847	1.3795	1.3475	2.36785	2.11765	1.63049	1.64937	1.61655	1.45302	2.43572	2.04808	1.3883	1.3621	1.89297	2.49414	2.57776	2.19035	1.62382	0.956507	2.09696	1.57992	0.993307
1.81675	2.13256	2.45944	2.68569	1.61626	1.26306	1.70179	1.49628	2.31071	1.76172	1.48192	2.48972	1.94872	1.53128	2.23909	1.93576	1.61378	1.57123	1.97573	2.47754	2.62309	1.79559	2.46969	2.46985	2.17421	1.71344	2.47933	1.59019	1.45422	2.45492	2.10948	1.36673	1.56626	1.59696	2.29155	2.36279	2.25394	1.62382	1.20444	2.04181	1.57264	1.12122
1.65555	1.94601	2.29455	2.09514	1.53423	1.20038	1.7103	1.47684	2.25038	1.66677	1.40917	2.27226	2.27687	2.06652	1.7192	1.7143	2.42155	2.501	2.04294	1.99966	2.57284	1.86639	2.34911	2.63654	2.1094	1.71901	2.38258	1.64769	1.83266	2.43608	1.8849	1.56255	1.15073	1.75104	2.20646	2.54905	2.33055	1.40584	1.27911	1.86477	1.31146	0.786863
1.75582	2.44143	2.24194	2.50319	1.55488	1.14674	2.22455	1.74514	2.6287	1.86884	1.49731	2.58135	2.27924	2.89506	2.23089	1.81433	1.61647	2.36081	1.65105	1.96964	2.38455	1.62203	2.47733	2.52701	2.22936	1.79964	2.40323	1.54669	1.65634	2.35222	2.43063	1.56779	1.56343	1.81412	2.59743	2.67999	2.01472	1.49823	1.14831	1.95812	1.34497	1.04891
1.74764	1.97625	2.34519	2.48295	1.58764	1.23731	1.88452	1.58139	2.26364	1.92341	1.62418	2.51318	2.60195	2.79612	2.34865	1.55791	1.69866	2.45484	2.07523	2.6992	2.73432	1.54021	1.55479	2.52696	2.26553	1.76313	2.419	1.5036	1.34911	2.4402	2.59642	1.69716	1.72706	2.12185	2.91293	3.08173	2.44379	1.69145	1.22884	1.64241	1.31246	0.914022
1.6517	2.48042	2.54902	2.39073	1.49426	1.09657	1.71591	1.64054	2.29143	1.75734	1.46099	2.41612	2.38943	2.7702	2.33559	1.81823	1.75016	2.50281	1.88742	2.03813	2.31063	1.72186	2.2346	2.36422	2.05982	1.62357	2.5539	1.49372	1.25829	2.08429	1.86549	1.53148	1.07676	1.62109	2.2279	2.5415	1.87324	1.41882	0.779851	2.05049	1.54202	1.06166
1.6052	2.29853	2.29229	2.36361	1.56866	1.23374	1.90644	1.65615	2.70167	2.04235	1.73164	2.61454	1.83555	1.54722	0.991226	1.61295	1.34451	0.807774	1.64696	1.87579	2.22223	1.71387	2.33774	2.35399	1.96188	1.45374	1.92737	1.44091	1.27974	2.18805	1.62507	1.48203	1.80471	1.50323	1.98436	2.47806	2.43624	1.5128	1.50542	1.90292	1.60558	0.967475
1.81633	2.65195	2.75414	1.84689	1.47043	1.12199	1.84232	1.54421	2.48089	1.92029	1.60304	2.43564	1.90222	1.51582	1.64465	1.45368	1.7936	2.28223	1.82419	2.0564	2.47401	1.79717	2.60809	2.52335	1.96782	1.46181	2.15537	1.74486	1.54373	2.58995	2.56023	1.66578	1.48505	1.63485	2.43868	2.51381	1.95724	1.35373	0.927109	2.16241	1.58411	1.26795
1.47661	2.19474	2.14262	2.64123	1.70145	1.33406	1.6052	1.37486	2.08128	1.74734	1.52104	2.3688	2.50132	1.71646	2.4034	1.51442	1.53098	2.25186	1.88922	1.67982	2.47025	1.60957	2.49195	2.39985	2.11163	1.67441	2.61562	1.61053	1.77889	2.2608	1.90846	1.54924	1.17336	1.62981	2.1521	2.38087	2.36424	1.57137	1.23175	1.75372	1.4132	1.02611
1.51587	2.15382	2.28064	2.48702	1.55725	1.17598	1.84738	1.66328	2.38807	1.67682	1.35711	2.18766	2.1135	2.57308	2.29447	1.74593	1.61341	2.24718	1.76098	1.91227	2.46871	1.79758	2.34766	2.46505	2.00726	1.6705	2.20045	1.63592	1.85123	2.71046	1.53695	1.40737	1.73183	1.81892	2.34788	2.77189	2.09397	1.40208	1.16318	1.6988	1.34689	0.891658
1.82081	2.45979	2.51631	2.47609	1.55169	1.0111	1.76492	1.49037	2.40937	1.5694	1.40154	2.0813	2.13394	2.33045	2.16626	1.88133	2.71911	2.31876	1.68153	1.78561	2.21619	2.01209	2.33883	2.82662	2.18829	1.87827	2.56915	1.83575	1.67775	2.7295	1.89236	1.56696	1.50817	1.66571	2.38215	2.5674	2.02426	1.51691	1.03468	1.75668	1.3917	0.960816
1.45493	2.13295	2.19296	2.55747	1.70807	1.34188	1.63745	1.36328	2.3819	1.61958	1.2738	2.24752	1.75885	2.23182	2.01883	1.88452	1.51039	2.4085	1.72412	1.47564	2.26331	1.73129	2.05957	2.46588	1.89161	1.38837	1.92525	1.61741	1.47718	2.54792	2.12377	1.2582	1.34612	1.75489	1.92938	2.58914	1.79352	1.42782	0.809362	1.95276	1.35726	1.0908
1.73903	2.19692	2.36991	2.7132	1.63867	1.17381	1.76984	1.54173	2.4448	1.84075	1.56213	2.57136	1.75378	2.27397	2.0251	2.10033	1.76051	2.59036	1.91342	1.50232	2.39664	2.07905	2.33768	2.70022	2.0057	1.46893	2.01118	1.5872	1.42852	2.32134	2.2834	1.39575	1.41966	1.59532	2.10891	2.29006	2.00136	1.44618	0.965635	1.76874	1.33129	0.77013
1.7501	2.4674	2.57758	2.05297	1.53138	1.11342	2.37582	1.62749	2.22962	1.76084	1.42418	2.38881	2.1525	2.21799	2.02331	2.07593	1.52548	2.59532	1.8657	1.75058	2.41896	1.92162	1.68177	2.38748	1.81794	1.48461	2.20784	1.74727	1.52482	2.60118	1.66328	1.45338	1.33516	1.72363	2.2349	2.57076	1.86595	1.34582	0.851858	2.12251	1.4791	1.37371
1.45097	2.10258	2.10241	2.47527	1.59385	1.25442	1.58264	1.26035	1.92402	1.86297	1.57947	2.38023	2.15788	2.38714	2.16955	1.5106	1.90061	2.04203	1.69224	2.35038	2.34595	1.90844	1.86925	2.74609	1.90322	1.56663	2.38197	1.59289	1.45684	2.23101	2.34361	1.50991	1.38725	2.22621	2.7874	3.05887	2.01728	1.47169	0.761368	2.13703	1.48315	1.08678
1.49169	2.29872	2.19144	1.87205	1.48237	1.18995	1.8868	1.6972	2.63474	1.84876	1.57956	2.3948	1.80069	1.46474	2.12182	1.56866	1.30052	2.11504	2.17616	2.2107	2.86709	1.57505	1.84454	2.27302	1.85686	1.60798	2.39871	1.80131	1.61024	2.61727	2.1055	1.34165	1.46433	1.91644	2.4716	2.88222	2.5067	1.61897	1.61926	1.90411	1.38934	1.05436
1.69849	2.26035	2.34876	2.45332	1.48561	1.02899	2.19353	1.4972	2.17097	1.84897	1.57758	2.52207	1.5097	1.3488	2.02476	1.98866	2.21136	2.47855	2.23118	2.20346	2.79041	1.63311	2.01986	2.25321	2.03349	1.51301	1.8926	1.5407	1.49563	2.40167	2.0448	1.25565	1.33017	1.66915	2.12367	2.4386	2.37575	1.61782	1.13802	1.91512	1.3698	0.910269
1.57749	2.05255	2.36748	2.3186	1.64857	1.21846	1.72095	1.58668	2.43041	1.69009	1.41765	2.22023	1.82987	1.52237	2.01289	1.44017	1.85565	1.99769	1.97846	1.64054	1.09834	1.62252	1.87372	2.16375	2.00771	1.66346	2.56899	1.68456	1.57853	2.54031	2.17847	1.44643	1.47433	1.69224	2.50907	2.59169	1.9581	1.34979	1.17233	1.7875	1.33807	0.971858
1.92398	2.58118	2.65092	2.38516	1.72492	1.46777	2.22798	1.76554	2.68011	1.86667	1.55739	2.3933	1.71653	1.55913	2.20649	1.79685	1.80107	2.33773	1.66124	1.31263	0.947184	1.8643	1.48136	1.24561	1.68629	1.56511	1.54089	1.58672	1.44484	2.19729	2.26181	1.32954	1.14613	1.80372	2.55711	2.65289	1.96889	1.21505	1.17756	1.96009	1.34589	1.089
1.4941	2.04096	2.35727	2.40531	1.45998	0.90901	1.71587	1.4896	2.4277	1.73075	1.45595	2.41425	1.81142	1.81586	2.08868	2.06639	2.38641	2.48837	1.44758	1.22042	0.886159	1.6609	1.26007	0.97349	1.88487	1.62256	2.45495	1.85162	1.52436	2.40744	2.19613	1.57691	1.86215	1.65219	2.42698	2.41721	2.05127	1.4261	1.00272	1.81833	1.42109	0.917124
1.78233	2.38914	2.34334	2.60545	1.65499	1.19126	1.83578	1.55876	2.32467	1.64035	1.30846	2.14486	2.5343	2.47266	1.91092	1.94379	1.63509	1.11616	1.79598	1.99436	2.41928	1.54751	1.89847	2.39317	1.9718	1.57803	1.52614	1.48164	1.31163	2.26992	1.8699	1.21495	1.12977	1.77872	2.03886	2.55136	2.23227	1.5682	1.15907	1.87424	1.25707	0.672641
1.4972	1.95517	2.28232	2.66402	1.72556	1.34281	2.01042	1.67585	2.32038	1.692	1.37291	2.28923	2.19807	1.5604	2.08167	1.42289	1.47118	2.1848	1.5925	1.34087	0.906905	1.8354	2.51356	2.53193	2.3582	1.7205	2.3536	1.8418	1.38	1.16131	2.18179	1.4999	1.51758	1.60108	2.36332	2.53138	2.29805	1.33924	0.96674	1.9749	1.36291	1.14686
1.57086	1.94048	2.31632	2.86693	1.81898	1.37608	1.86035	1.55493	2.49036	1.87047	1.56825	2.69549	2.41806	2.81071	2.26282	1.53403	1.42533	2.36826	1.62576	1.41837	0.955188	1.30188	1.24937	0.649602	1.88647	1.52011	1.48282	1.63109	1.50722	2.44076	2.10814	1.30544	1.37096	1.84936	2.22937	2.51603	2.13723	1.57018	1.08706	2.02662	1.52375	1.90121
1.38135	1.48237	1.59601	2.10175	1.5805	1.27956	1.63168	1.31774	2.26797	1.72505	1.42794	2.31696	1.75396	1.63945	2.24589	1.90217	2.49911	2.97859	1.81993	1.86985	2.5252	1.7027	2.25052	2.62743	1.97542	1.65435	2.52563	1.41622	1.23592	2.19973	1.91282	2.50132	2.57014	1.69013	2.00955	2.58555	2.35463	1.71953	1.37219	1.93416	1.39259	0.958573
1.57965	2.03608	2.47182	2.53302	1.89562	1.68449	1.90228	1.73943	2.52507	1.66586	1.4252	2.35109	2.51504	2.60757	2.1567	1.39623	1.28798	0.636429	1.78418	1.80109	2.40274	1.78772	2.35835	2.53178	2.17181	1.74126	2.12026	1.58508	1.56788	2.40757	1.56007	2.0779	2.12481	1.92783	2.51482	2.75182	2.17245	1.5671	1.44631	2.17827	1.34735	1.70331
1.45344	1.6258	1.9667	2.316	1.67825	1.32351	2.20258	1.56636	2.49728	1.84551	1.54722	2.43912	1.93679	1.65321	0.902664	1.81781	1.92117	2.17257	1.83231	2.20365	2.68457	2.113	2.69663	2.72316	2.00454	1.61647	1.98538	1.73822	1.85258	2.64917	1.97307	1.98427	2.27514	1.74086	2.34431	2.50895	2.2745	1.4055	1.28099	2.0765	1.39596	1.19126
1.45571	1.82312	2.14852	2.80572	1.71538	1.30273	1.86056	1.58632	2.6087	1.71757	1.4526	2.3763	1.82691	2.77968	2.09717	1.77281	1.66217	2.19793	1.98103	2.40006	2.8151	2.12662	1.82924	2.72947	1.79573	1.36717	1.21098	1.59106	1.5677	1.99684	1.56115	2.23359	2.17397	1.66674	2.33272	2.67988	1.92675	1.32593	0.998635	2.2273	1.5958	0.996237
1.64318	2.08314	2.49766	2.35372	1.58122	1.64171	2.27564	1.39363	2.27017	1.81453	1.52441	2.21012	1.61926	1.29975	0.777867	1.51327	1.2766	0.62929	1.89984	1.92799	2.46807	1.85063	2.83483	1.91673	1.85752	1.40611	1.21857	1.96597	1.68905	2.58814	1.87613	2.43882	2.47344	1.97467	2.71689	2.80429	2.03479	1.57442	1.16726	2.29764	1.24211	1.0937
1.70098	2.06365	2.39171	2.43957	1.59937	1.64272	2.12977	1.71387	2.58324	1.77869	1.45862	2.29459	2.17508	1.66941	2.0194	1.81142	1.54378	2.2951	1.81939	2.29436	2.62311	1.96421	2.04232	2.53922	2.04821	1.58086	1.10521	1.52927	1.3006	2.31204	1.76448	2.14388	2.24915	1.6859	2.27981	2.39449	2.15924	1.44368	1.28489	1.92956	1.47831	1.41392
1.93212	2.81124	2.74191	2.58833	1.55288	1.19595	2.11516	1.74212	2.65224	1.77815	1.47467	2.41333	2.42516	1.97629	2.26569	2.2924	1.69743	2.41182	1.79324	2.2568	2.57026	1.42115	1.36328	0.851138	2.092	1.6939	1.29907	1.48611	1.36002	2.21688	1.83585	2.40071	2.61661	1.80878	2.54449	2.59115	1.96606	1.53552	0.749403	2.15045	1.50828	1.30888
1.64349	2.35786	2.27429	2.51842	1.74203	1.42947	1.56208	1.26639	1.85993	1.80276	1.48539	2.40852	2.20315	1.8355	2.32478	2.23854	1.67871	2.84936	1.78678	2.06769	2.71822	1.88678	2.59259	2.64401	2.01386	1.55245	1.85804	1.80447	1.72043	2.77281	1.91854	1.58046	1.10199	1.70118	2.44791	2.66247	2.30712	1.37565	1.29967	1.84996	1.26222	0.944289
1.88372	2.46838	2.67189	2.4696	1.59498	1.01424	2.07269	1.55016	2.20486	1.93229	1.59868	2.41872	2.02103	1.54148	1.88012	1.69586	1.28366	2.33905	1.66172	2.05671	2.34903	1.63929	2.33756	2.32761	1.91846	1.59463	2.1724	1.80511	1.74618	2.72691	1.69065	2.60941	2.21355	1.57333	2.2124	2.51477	2.03462	1.57523	0.875402	2.10903	1.62973	1.0844
1.66707	2.3654	2.36008	1.68681	1.41817	1.02273	2.04275	1.45744	2.07042	1.62644	1.41096	2.32801	1.99787	1.39038	1.94993	1.87581	1.33642	2.36747	1.69781	1.7026	2.55494	1.46852	2.2875	2.34379	1.92586	1.59128	1.98218	1.52705	1.38149	2.3	1.53917	1.82689	1.59115	1.71479	2.5417	2.44194	2.17328	1.64577	1.68929	1.98891	1.40757	0.881709
1.66176	2.51939	2.4524	2.24399	1.6811	1.41615	1.75879	1.58139	2.56417	1.8363	1.56185	2.37839	2.41065	2.54713	1.97967	1.65097	1.6656	2.44614	1.98037	2.18741	2.69483	1.70884	1.54055	2.52014	1.92436	1.57623	2.24322	1.57808	1.48472	2.47067	1.61975	2.43301	2.35973	1.734	2.41602	2.5547	2.29848	1.56441	1.16529	1.83878	1.34612	1.39882
1.77255	2.50106	2.48472	2.28077	1.5801	1.34842	1.67545	1.40066	2.22351	1.7065	1.32898	2.21413	2.08013	2.03293	1.77396	1.56063	1.49344	2.04223	1.92304	1.94916	2.60585	1.97118	2.60895	2.57581	2.04045	1.66316	2.41953	1.61885	1.40517	2.17738	1.55965	1.41017	1.55545	1.55441	2.34445	2.32517	2.1617	1.6107	1.3056	1.98793	1.45446	1.23005
1.63867	2.47185	2.44733	2.55989	1.47741	1.02547	1.65893	1.56714	2.45105	1.84692	1.56825	2.41844	2.23167	1.54148	2.06994	1.70158	1.27831	2.18664	1.58751	1.54972	2.38289	1.66703	1.36416	1.94589	2.2292	1.78572	2.35675	1.52196	1.38578	2.36447	1.74889	2.39225	2.583	1.91622	2.78809	2.77043	2.09647	1.42141	0.874948	2.15243	1.33414	1.1243
1.59141	2.09623	2.27286	2.10921	1.50446	1.10708	2.24751	1.77929	2.64891	1.8452	1.51384	2.48836	1.98781	2.19786	1.90364	1.96009	1.39107	2.3059	1.79736	1.82163	2.51797	1.75321	2.83747	1.94194	1.90318	1.56793	2.37153	1.53043	1.73635	2.35355	1.89715	2.7227	2.74755	1.67419	2.26	2.50004	2.27348	1.56673	1.15789	1.98487	1.4538	1.00776
1.69366	2.22555	2.3465	2.50191	1.67268	1.20497	1.62789	1.39239	2.3812	1.6928	1.42507	2.27712	2.22913	2.65371	2.11579	2.06548	1.66893	2.51138	1.76001	1.78163	2.57642	1.75814	1.88124	2.55058	1.8527	1.49361	1.44337	1.66677	1.48074	2.44207	1.86704	2.50141	2.68039	1.80109	2.60532	2.57177	2.05705	1.48214	1.13616	2.29761	1.58327	1.01687
1.49087	2.26779	2.29931	2.56988	1.89527	1.5116	1.73977	1.47587	2.18347	2.00027	1.67409	2.69422	2.01457	1.58892	1.04769	2.03138	1.54114	2.21138	1.70155	1.84931	2.60626	1.58694	2.59822	1.92339	2.52337	1.58113	2.14551	1.64823	1.83281	2.36561	1.74498	2.52219	2.57587	1.55112	1.89471	2.49547	2.11516	1.34528	0.90943	1.94491	1.42283	0.887485
1.65295	2.43279	2.50133	2.61597	1.66586	1.16969	2.32855	1.72575	2.71745	1.87304	1.45868	2.43533	1.34103	1.25233	0.581126	2.35598	1.69754	2.73402	1.79899	1.6438	2.42944	1.64922	1.36284	0.979959	2.39617	1.61733	1.54678	1.71281	1.55573	2.67962	1.32343	1.26942	0.757813	1.57433	2.01037	2.42497	2.36825	1.59242	1.5107	2.00532	1.57127	1.12647
1.9578	2.887	2.80215	2.29073	1.39024	0.871985	2.25288	1.67868	2.54398	1.68113	1.34972	2.38724	1.72598	1.54217	0.873355	1.39486	1.29546	1.73391	2.09931	2.03978	2.78807	1.66817	1.72469	1.0584	2.06278	1.47364	1.17689	1.96681	1.86662	2.87488	1.27262	1.21245	0.577086	1.8233	2.42873	2.71161	1.99841	1.47627	0.837489	1.67336	1.30146	1.1894
1.45945	2.06259	2.12335	2.36214	1.40342	0.902024	1.6929	1.39363	2.27891	1.7305	1.468	2.2035	1.49715	1.23424	0.689674	2.26678	1.70637	2.61213	2.07739	2.2504	2.80168	1.74237	1.68779	1.1567	2.0028	1.45904	1.24474	1.5068	1.3432	1.79365	1.40831	1.6245	0.895141	1.76711	2.3345	2.62509	2.64208	1.55193	1.5572	1.78273	1.28947	1.2427
1.74415	2.41423	2.48041	2.21821	1.48012	1.17118	2.02868	1.78589	2.46408	2.04693	1.72112	2.71627	2.51021	1.55241	2.24566	1.67184	1.40342	2.27083	2.10331	2.41596	2.88377	1.8715	1.5503	1.20177	2.02689	1.45103	2.02609	1.62036	1.44746	2.54251	1.53457	2.41135	1.7565	1.71969	1.93428	2.58949	2.23079	1.42883	1.20836	1.88441	1.38857	0.94118
1.5464	2.29049	2.34913	2.22456	1.4523	1.0172	1.96358	1.73119	2.6261	1.90059	1.55592	2.52313	1.53413	1.32376	0.641902	1.93476	1.5044	2.31754	1.53248	1.82906	2.29454	1.73129	2.16032	2.59718	2.39807	1.61191	2.10789	1.69921	1.4999	2.66978	2.09984	2.35084	2.29891	1.9309	2.39177	2.80774	2.48323	1.45332	1.12799	1.8699	1.44594	0.94079
1.63792	2.41699	2.49133	2.42045	1.52624	1.2136	1.94591	1.59558	2.21825	2.00466	1.62712	2.45487	1.52791	1.25707	0.685127	2.01927	1.60018	2.32929	1.88126	1.63847	1.21774	1.59441	2.41937	2.44306	2.26298	1.53784	1.42642	1.63894	1.45055	2.19051	1.70499	2.03241	2.23564	1.65982	1.99039	2.39154	2.50658	1.59511	1.3485	1.83125	1.31204	0.725078
1.69754	2.52518	2.60764	2.67502	1.5477	1.15456	1.60558	1.43532	2.39185	1.82437	1.4335	2.40378	2.24798	1.52078	2.12338	1.84953	1.41504	2.13411	1.51546	1.36805	0.838479	1.69047	2.49762	2.54971	2.01411	1.49421	1.66941	1.77333	1.66531	2.59041	2.0428	2.40959	2.84201	2.18867	2.71238	2.89674	2.1897	1.44368	1.09616	1.98321	1.3899	1.1096
1.55626	1.96545	2.04667	2.15713	1.42373	0.95025	2.19823	1.73472	2.26781	1.57722	1.3365	2.07142	1.49936	1.27938	0.630886	1.68905	1.43775	2.25397	2.12377	1.93311	2.62561	1.82444	2.18928	2.5749	1.87615	1.3928	1.63017	1.47227	1.34087	2.15193	2.12158	2.48841	2.82841	2.12292	2.64522	2.80175	1.65302	1.39916	1.15682	1.89026	1.53103	1.17038
1.6649	2.42989	2.2063	2.20599	1.41497	0.952726	2.02315	1.45975	2.28414	1.71698	1.4245	2.34445	2.07029	1.76697	2.26564	2.0422	1.89445	2.68256	1.83573	1.5118	2.42855	1.43967	1.32818	0.732394	2.14828	1.47661	2.03202	1.58193	1.54881	2.3135	1.80634	2.40805	2.37308	1.7086	2.24463	2.61114	2.03094	1.37139	1.1814	2.05699	1.52175	1.06284
1.39705	2.1633	2.07279	2.4726	1.5128	1.18106	1.92243	1.56515	2.19744	1.81776	1.52303	2.4876	2.11242	1.53532	1.92061	1.68611	1.36475	2.31806	1.6609	1.30137	2.25923	1.5626	2.01176	1.87089	2.07057	1.68007	1.57301	1.69438	1.47072	2.58046	1.91398	2.51189	2.61778	1.78053	2.36354	2.5114	2.08283	1.42622	1.13877	1.84307	1.34095	1.01899
1.46678	2.21223	2.09378	2.53861	1.52073	1.13002	2.10882	1.71982	2.54585	2.02253	1.71633	2.50626	1.64384	1.33485	0.783792	1.8787	1.69286	1.42443	1.94349	1.66142	2.51936	1.82409	2.33412	2.47422	1.93836	1.66538	1.52982	1.58005	1.38564	2.41126	2.05196	2.54247	2.94998	1.82615	1.53947	1.09025	2.27545	1.45559	1.30417	1.89284	1.43388	1.10641
1.60655	2.26051	2.30463	2.64973	1.65325	1.30222	2.20656	1.85927	2.68768	1.67246	1.35063	2.2404	1.78878	1.44922	0.894055	1.56124	1.25023	0.636429	1.61332	1.37074	2.24234	1.80077	2.45823	2.57008	1.91025	1.44386	1.24445	1.73031	1.56059	2.65931	1.45176	1.71436	1.68145	1.5597	2.11804	2.4025	2.01697	1.5813	1.23937	2.26636	1.49219	1.07433
1.53158	2.3009	2.17866	2.77493	1.58318	1.22965	1.81823	1.56733	2.3499	1.67807	1.43899	2.37075	2.81869	2.13906	2.65569	1.73097	1.41772	0.90479	1.82641	1.73059	2.48038	1.71541	2.68932	2.55177	2.04465	1.51369	2.18669	1.45326	1.29632	2.17929	1.9743	2.1626	2.49702	1.59498	1.32254	0.881038	2.11337	1.54794	1.27452	1.89279	1.34056	1.13976
1.99465	2.08332	2.79978	2.50623	1.5676	1.26694	2.16392	1.73164	2.54308	1.93876	1.66261	2.55512	1.69345	1.35666	0.809362	1.59679	1.28964	2.1843	1.87854	1.70452	2.637	1.39876	1.30069	0.60376	2.18669	1.53646	1.82286	1.58362	1.43225	2.17702	1.98492	2.41416	2.77594	1.89793	2.66886	2.73142	2.13191	1.41346	0.764015	1.70165	1.22521	0.958573
1.69672	2.38375	2.38405	2.37863	1.43918	1.5502	1.99261	1.75956	2.56287	2.21924	1.81537	2.69653	2.15985	2.18467	2.26145	1.76542	2.24065	2.30031	1.83048	1.74819	2.61349	1.70118	1.39534	1.03327	2.10409	1.67932	1.73607	1.78836	1.57095	2.59387	1.64112	2.08979	2.13546	1.74443	2.37976	2.53807	1.85032	1.55398	1.87881	1.99018	1.40811	1.45079
1.65788	2.19245	2.36222	2.77695	1.54871	1.23622	2.05753	1.75212	2.68292	1.85962	1.48355	2.37175	2.06226	2.15208	2.22333	1.68901	2.17263	2.21826	2.14144	1.93989	2.72528	1.7616	1.4641	1.00508	1.90409	1.42693	1.35381	1.85114	1.67757	2.65179	1.68933	2.02403	2.46375	1.61688	1.48074	1.12774	2.01567	1.23947	1.0578	2.32524	1.5087	1.33327
1.42845	1.90403	1.92689	2.45757	1.45422	1.08984	2.1627	1.8168	2.67722	1.86944	1.64619	2.48542	2.26728	2.13981	2.19398	1.90068	2.38915	2.40789	1.93396	1.58037	1.10986	1.80754	1.72492	2.49334	2.18234	1.5876	1.84595	1.69176	1.51489	2.6596	2.07966	2.45693	2.81078	1.73024	2.36996	2.51492	1.82076	1.42141	1.61448	1.74169	1.21764	0.765479
1.64546	2.32384	2.38536	2.72063	1.60418	1.24898	2.41971	1.87942	2.84985	1.94186	1.7317	2.55145	2.08067	1.43806	2.16911	1.21723	1.12888	1.80139	1.82424	1.5619	2.48856	1.87821	2.26651	2.73048	2.35308	1.72878	1.98554	1.59524	1.45458	2.38903	1.78745	1.85577	2.53584	1.74117	2.47384	2.68478	2.19214	1.55715	1.20209	1.91663	1.62321	1.08956
1.57623	2.16262	2.32473	2.56574	1.4294	1.05541	1.81599	1.70189	2.55306	1.80397	1.55725	2.33538	2.06578	1.36284	2.09895	2.07051	1.64128	1.18027	1.71324	1.51369	2.17652	1.50323	1.31724	2.05128	1.60583	1.41432	1.19876	1.70064	1.64581	2.64192	1.75146	2.00962	2.51381	1.75312	2.44455	2.43219	1.9033	1.57902	1.37219	2.31707	1.79687	1.26593
1.75599	2.52669	2.35117	2.01638	1.49229	1.04555	1.88356	1.58068	2.35193	1.7278	1.45767	2.27302	2.16487	2.48194	2.32197	1.7164	2.18898	2.2682	1.4261	1.16876	0.60756	1.79877	2.395	2.60679	1.80007	1.52232	1.32059	1.87093	1.68643	2.76954	1.44952	1.74651	2.16769	1.64349	2.4297	2.58007	2.04255	1.5096	1.14406	2.26019	1.68188	1.42501
1.5096	2.26802	2.13977	2.40056	1.52329	1.09616	1.66313	1.42321	2.28167	1.67711	1.34964	2.04992	2.36245	2.50034	2.22441	1.30222	1.21785	2.21166	1.68003	1.48483	2.36657	1.70263	1.62329	2.31921	2.16131	1.59748	2.0821	1.74406	1.6151	2.59881	1.95859	2.33893	2.81888	1.71347	2.41358	2.39009	1.91381	1.4624	1.05676	2.36828	1.49828	1.08566
1.62909	1.85183	2.49862	2.59023	1.56115	1.06826	2.30474	1.81495	2.51747	1.84808	1.47095	2.35351	2.45807	2.52025	2.41525	2.05249	2.10738	2.69244	1.63343	1.52283	2.27819	1.55174	2.04978	2.38502	1.93952	1.56138	1.20709	1.84197	1.62993	2.67362	1.4393	1.3418	0.748188	1.50478	2.15745	2.33839	2.12042	1.42044	1.26648	1.91119	1.4965	1.769
1.84539	2.62586	2.63978	2.72875	1.53532	1.20529	1.86776	1.53258	2.32038	2.20513	1.85986	2.85305	1.65348	1.98316	2.28202	1.35629	1.25791	0.990356	1.40791	1.1443	0.70033	1.42559	2.39185	2.33077	2.48486	1.63925	1.22511	1.59928	1.40099	2.48855	1.89916	2.1281	2.63212	1.62264	2.44319	2.38698	2.5135	1.66952	1.21161	2.00161	1.34258	1.24065
1.58122	1.97876	2.45672	2.55419	1.54693	1.28912	1.96082	1.61332	2.41983	1.67875	1.41412	2.39613	2.45544	2.16574	2.75291	1.58606	1.91288	2.2154	1.5908	1.41142	2.26737	1.41615	2.14454	2.30654	1.8442	1.56538	1.06971	1.44091	1.31146	2.171	1.80631	2.34045	2.52168	1.58927	2.51755	2.42204	2.44735	1.66597	1.37103	2.02142	1.23095	1.33893
1.60193	2.14795	2.50806	2.17982	1.38857	0.968575	2.03121	1.67086	2.61322	1.79198	1.45868	2.27828	2.25556	1.47922	2.10562	2.05267	1.75074	2.55647	1.78123	1.47507	1.11197	1.67112	2.58309	2.53823	2.02116	1.75092	1.55011	1.52932	1.39466	2.05285	1.63604	1.53853	2.38412	1.61324	2.46427	2.47878	1.8419	1.35786	1.09053	2.06958	1.33947	1.29804
1.64585	2.38582	2.40734	2.64674	1.66567	1.35621	2.12823	1.80881	2.63596	2.028	1.69286	2.42825	2.01022	2.24267	2.42329	1.69176	2.09605	2.40241	1.39882	1.14393	0.716003	1.60949	2.09028	2.4462	2.03021	1.72738	1.40228	1.71443	1.58861	2.16082	1.78656	1.83388	2.47015	1.81409	2.41985	2.50965	1.43419	1.25791	1.62394	1.9318	1.40877	0.933706
1.91029	2.53634	2.78083	2.4982	1.55255	0.977275	1.68558	1.49845	2.46475	1.61872	1.3197	2.19457	1.50627	1.26667	0.641124	2.11309	2.54896	2.47728	1.53942	1.27947	0.69555	1.76431	2.48593	2.56885	1.63156	1.51353	1.32794	1.52482	1.37378	2.31914	1.6378	1.5545	2.36456	1.58032	2.27515	2.50034	2.11743	1.4841	1.10973	2.06364	1.4631	1.03421
1.64692	2.24291	2.46573	2.81143	1.65544	1.30586	2.161	1.61041	2.46178	1.86416	1.53522	2.45319	2.1873	1.45992	2.08381	2.22081	1.80276	2.65608	1.67076	2.06494	2.2022	1.5198	2.29019	2.4232	2.39046	1.47462	1.1432	1.80557	1.59102	2.70408	1.27714	1.57219	0.547702	1.54977	2.39277	2.3727	2.26618	1.71676	1.75561	1.95477	1.49904	1.27452
1.68442	2.23193	2.56225	2.57281	1.58304	1.24551	2.19437	1.6139	2.47687	1.8629	1.64182	2.42026	1.30086	1.29017	1.12825	1.70449	1.89002	2.64459	1.6761	2.2755	2.31357	1.63168	1.57564	2.20266	2.00197	1.57169	2.01299	1.67126	1.37651	2.26058	1.34505	1.28392	0.745136	1.6963	2.54771	2.62005	1.94912	1.3995	0.709735	2.0752	1.43626	1.04232
1.54717	2.30186	2.39641	2.46979	1.57455	1.29486	2.24411	1.83331	2.7846	1.5779	1.26878	2.11055	2.33787	1.67854	2.26736	1.48153	1.34134	1.94493	1.72001	2.33003	2.44722	1.79761	2.49211	2.63256	1.64968	1.48617	1.29787	1.69761	1.34589	2.2195	1.77278	1.48388	0.891002	1.61585	2.27248	2.49049	1.76048	1.50563	1.74271	2.35546	1.45589	1.06913
1.65582	2.40808	2.35111	2.0408	1.66146	1.2737	1.93096	1.61337	2.35097	2.00691	1.68255	2.48845	1.61523	1.36358	0.980494	1.84646	1.75176	2.37107	1.5446	1.51644	1.79434	1.71433	2.82797	2.21695	2.21024	1.5139	1.10534	1.33192	1.18162	1.95713	1.74428	2.33455	2.28538	1.65544	2.33398	2.50881	1.53888	1.38781	1.7299	1.72095	1.9935	2.48112
1.67911	2.34249	2.50781	2.37537	1.57799	1.19028	1.86488	1.51929	2.25153	1.64031	1.38606	2.301	1.38857	1.3098	0.907116	1.88894	2.49047	2.4781	1.50833	2.09681	2.26803	1.58764	2.15804	2.47582	1.87863	1.44294	1.17689	1.61498	1.55112	2.30529	1.47541	1.55894	0.849215	1.74163	2.43045	2.47098	2.07041	1.49698	1.23145	1.70727	1.31088	1.28463
1.71156	2.41346	2.23675	2.6904	1.58716	1.23977	1.84656	1.58473	2.40701	1.93722	1.56194	2.47263	1.33105	1.66688	1.88052	1.93885	1.75426	2.65091	1.7335	2.49453	2.44157	1.73173	2.41227	2.39789	2.33147	1.67369	2.21709	1.81015	1.6228	2.65009	1.7277	1.45827	2.57337	1.69414	2.45214	2.59835	2.25144	1.47718	1.30094	2.16589	1.48855	0.974033
1.62032	2.33002	2.19731	2.57275	1.68	1.22814	1.93377	1.45992	2.22385	1.76355	1.40356	2.31966	1.28108	1.19487	0.621624	1.9244	1.98401	2.69971	1.31204	1.1713	0.682304	1.61942	2.3374	2.30949	2.12863	1.65181	1.62467	1.64407	1.48594	2.36889	1.71623	1.49087	2.45346	1.5478	2.27516	2.34981	1.91589	1.31962	0.971312	1.97046	1.36805	0.91877
1.73409	2.58194	2.5641	2.14715	1.52685	1.09875	1.93775	1.5515	2.55107	1.83821	1.4673	2.33245	1.51327	2.06107	2.1872	1.38844	1.29147	1.45182	1.88698	2.67695	2.57547	2.03544	2.62164	2.77533	1.83737	1.52186	2.17805	1.69099	1.54109	2.316	1.85258	1.56839	1.02257	1.84619	2.58394	2.68366	2.39414	1.57273	1.53542	1.88788	1.38431	0.926302
1.52319	2.08374	2.13549	2.72059	1.58579	1.23115	1.90551	1.55777	2.47059	1.8803	1.50986	2.32258	1.78185	2.33771	2.57281	2.26114	2.65686	2.79255	1.98367	2.63358	2.69599	1.57839	2.37685	2.4855	1.99865	1.61663	1.03421	1.81118	1.59415	2.53566	1.84859	1.4896	2.49917	2.01179	2.63915	2.77686	2.23433	1.63702	1.43476	1.83238	1.61204	1.54553
1.54348	1.85099	2.27408	2.2446	1.51416	1.14552	2.28773	1.92031	2.89148	1.7399	1.48483	2.34369	2.44806	1.74785	2.55586	2.07831	2.09975	2.66915	1.85617	2.59891	2.50577	1.61166	2.38946	2.37697	1.84386	1.37608	1.06372	1.40423	1.25451	2.18523	1.46451	1.36358	2.48287	1.65506	2.20496	2.46002	2.15702	1.44716	0.764601	2.26816	1.47456	1.46163
1.43243	1.95752	1.99882	2.65009	1.69113	1.4134	2.18803	1.64788	2.54336	1.63077	1.34103	2.22989	1.6866	1.12083	2.07319	1.952	1.71561	2.46047	1.84563	1.76202	2.48664	1.85591	2.60743	2.7096				1.78157	1.65033	2.61064	1.76428	1.60895	2.67549	1.62604	2.45362	2.46383	2.12243	1.41609	1.3855	2.03785	1.48214	0.996237
1.67119	2.31121	2.46916	2.71806	1.67996	1.29632	1.93946	1.56912	2.52891	1.73669	1.46022	2.21217	1.57537	1.26491	0.797308	2.20641	1.86267	2.55639	1.70647	2.3109	2.40761	1.56515	2.44274	2.28977				1.50949	1.3976	2.2329	1.82199	1.61498	2.66917	1.524	1.89765	2.29872	2.17996	1.42571	1.25669	2.06827	1.62256	1.79286
1.69466	2.22653	2.42073	2.05904	1.5116	1.04601	2.45013	1.72534	2.52753	1.95035	1.38156	2.21442	1.80517	1.1554	2.07976	1.67925	1.84972	2.2442	1.68042	2.24356	2.03774	1.89137	2.47509	2.59884				1.93092	1.72517	2.67973	1.7079	1.3635	2.29331	1.83625	1.51091	1.25489	2.28213	1.60427	1.38983	2.20061	1.61049	1.17359
1.73682	2.41201	2.35834	2.30563	1.48672	1.3376	2.49187	1.70927	2.44038	1.71083	1.46707	2.32477	1.69682	1.36929	0.837984	1.94597	1.6396	2.59128	1.66839	1.83548	2.39909	1.70543	2.30836	2.4751				1.43105	1.28842	2.06684	1.62648	1.39882	2.43543	1.54896	2.38271	2.54584	2.23031	1.3995	1.19137	1.91881	1.48399	0.998123
1.60465	2.25865	2.38033	2.62329	1.4822	1.58028	1.81273	1.55288	2.0667	1.96134	1.58637	2.47164	2.08632	1.42902	2.20456	1.34017	1.68039	1.74403	2.00496	2.65706	2.6401	1.6102	2.49227	2.40275				1.63859	1.53646	2.30808	1.80415	1.42102	2.36281	1.63009	2.43914	2.45697	2.19883	1.61199	1.08608	1.85572	1.43256	0.951395
1.57041	2.1867	2.25567	2.80778	1.6717	1.31765	1.66394	1.35078	2.30292	1.87417	1.55814	2.28948	1.85724	1.33728	2.22397	2.10841	1.96604	2.76747	1.73284	1.93643	2.42605	1.74697	2.30653	2.59431				1.77968	1.55824	2.60311	1.58949	1.33775	2.46096	1.55734	2.12172	2.46837	2.22664	1.45085	1.50542	1.82815	1.46345	1.51201
1.41543	2.12712	2.18976	1.75046	1.36054	1.19203	2.30155	1.75787	2.60067	2.1617	1.73538	2.56476	2.17	1.95885	2.3261	1.77616	1.93683	2.3649	1.75555	1.53113	1.81584	1.6649	2.45624	2.42184				1.59303	1.39038	2.37368	1.33192	1.46457	0.639955	1.56608	1.29975	1.03672	1.96128	1.5581	1.33248	1.83313	1.48006	1.36761
1.71357	2.39768	2.51983	2.26306	1.50446	0.823653	2.16487	1.61696	2.32768	1.7741	1.48203	2.27008	2.35587	2.41607	2.79033	2.25747	2.33571	2.70418	1.69658	2.48231	2.25198	1.68446	1.68322	2.42864				1.62483	1.49655	2.42666	1.84597	1.47712	2.34354	1.41208	1.10414	0.979245	2.67712	1.69675	1.64504	2.2633	1.54094	1.09149
1.61179	2.44498	2.25748	2.56545	1.7699	1.27795	2.24786	1.64558	2.57612	1.7809	1.47547	2.23648	1.90198	1.57214	1.07562	1.19181	1.15265	1.39589	1.69924	1.41136	2.39927	1.65878	2.39795	2.46689				1.7665	1.53626	2.5019	1.65612	1.40039	2.4311	1.37277	1.23275	1.08272	2.48585	1.75486	1.666	1.74633	1.67112	1.57214
1.49693	2.19588	2.19709	2.07583	1.36556	1.08468	2.04032	1.50076	2.27806	1.80583	1.63827	2.38835	1.73729	1.29503	2.1458	1.54295	1.75731	1.99512	1.87857	2.5189	2.59711	1.66228	2.38396	2.47933				1.6258	1.46556	2.3465	1.88876	1.6904	2.78663	1.84711	1.54339	1.12199	2.30695	1.61807	1.58371	1.86218	1.28754	0.904365
1.83168	2.5582	2.45873	2.23432	1.49147	1.1416	2.11095	1.76495	2.70307	1.93112	1.63556	2.51413	2.13066	1.57287	2.55608	1.34064	1.37808	1.9144	1.67279	2.43933	2.34158	1.62749	2.41182	2.65716				1.48822	1.34827	2.12768	1.68702	1.29234	0.782107	1.56972	2.13955	2.37424	2.39963	1.41713	1.15444	1.76007	1.21255	0.703038
1.61386	2.32898	2.30724	2.68348	1.6027	1.4275	2.58983	1.75077	2.63826	2.01981	1.54222	2.32087	2.36546	1.53243	1.93956	1.4782	1.50414	2.11271	1.86565	1.83588	2.57256	1.86056	2.65799	2.62223				1.52997	1.3635	2.32875	1.62608	1.4216	1.59545	1.83238	2.2972	2.665	2.22916	1.30451	1.25848	2.15732	1.6602	1.76702
1.67232	2.28819	2.42098	1.88773	1.4841	1.17677	1.95238	1.55236	2.49042	1.79513	1.57532	2.27833	2.11457	1.50801	2.53637	2.08013	1.91723	2.79351	1.89286	2.39715	2.5075	1.85821	2.55275	2.60295				1.53779	1.37233	2.2219	1.47359	1.33129	1.42128	1.75405	2.3216	2.53484	2.25364	1.39177	1.18173	1.89006	1.40214	1.19844
1.61979	2.35336	2.30021	1.83642	1.40349	0.81147	2.12992	1.60155	2.42184	2.0113	1.69162	2.58512	2.56762	1.74178	2.70309	1.41622	1.34443	1.99973	1.81283	2.22256	2.55978	1.61597	2.29878	2.43496				1.56395	1.5237	2.1296	1.70653	1.97865	2.47358	1.59224	2.11301	2.38795	1.65181	1.25895	0.688629	2.18785	1.5555	1.05089
1.45505	1.92369	2.02951	2.22278	1.64596	1.40837	2.23731	1.85572	2.76605	2.08731	1.71793	2.54033	2.00316	1.18363	2.00948	1.99898	1.60991	0.972947	2.13686	1.83828	2.65596	1.71525	2.3255	2.37015				1.3995	1.44777	1.92098	1.66652	1.93505	2.32248	1.61688	2.0657	2.3304	2.43945	1.54441	1.3265	1.95979	1.42398	1.26593
1.73516	2.328	2.56177	2.42004	1.66882	1.39287	2.57414	1.69431	2.54489	2.03263	1.79258	2.71743	2.41718	1.72212	2.33416	2.22932	2.32431	2.69333	1.7658	2.65383	2.42186	1.59437	2.44639	2.49214				1.47382	1.30043	2.18097	1.53611	2.04369	2.33714	1.77965	2.23178	2.59244	1.99548	1.62885	1.5446	1.95282	1.2899	1.41739
1.47541	2.13596	2.12698	2.41806	1.53068	1.09969	2.51622	1.82881	2.88759	1.86283	1.66857	2.4517	2.42479	1.64481	1.92717	2.01234	1.70997	2.46538	1.51018	2.36874	2.01883	1.75686	1.62877	2.53478				1.61024	1.68266	2.12865	1.32882	1.25744	0.873811	1.56631	2.00589	2.41438	2.00611	1.72444	1.59653	1.94128	1.39739	0.960256
1.60554	2.04152	2.18363	2.5395	1.51494	1.13065	1.89988	1.43231	2.34106	1.82607	1.58122	2.43551	2.33795	1.41089	2.36016	1.74608	2.40823	2.30956	1.76638	2.54321	2.54632	1.79209	1.43513	2.48885				1.42283	1.65874	2.20606	1.70533	2.24096	2.52572	1.55369	1.38606	0.987736	2.1894	1.39719	1.35486	1.78404	1.36958	1.02547
1.61411	2.08618	2.30923	2.72033	1.5872	1.31121	1.80735	1.53878	2.50155	1.74123	1.47939	2.52452	2.34516	1.3883	1.67921	2.16773	2.1941	2.43589	1.89233	2.25365	2.43088	1.70169	2.19463	2.40819				1.59954	1.52211	2.33288	2.04158	2.35483	2.72732	1.6438	1.49229	1.32408	1.90126	1.31724	1.22256	1.84503	1.58584	1.50162
1.45714	1.87818	1.98819	2.56464	1.67203	1.19509	2.48985	1.92904	2.94465	1.98821	1.61112	2.42701	2.35737	1.47077	2.29943	1.972	2.35752	2.35026	1.46474	1.16738	1.02176	1.51028	2.08	2.43963				1.42218	1.32505	2.11898	1.39848	1.58901	1.97724	1.43451	1.98573	2.13191	1.95981	1.44153	0.84388	2.13918	1.35351	1.40221
1.38613	1.86117	1.84663	2.71347	1.71076	1.25109	2.27002	1.70506	2.83641	1.91435	1.60819	2.5371	2.49921	1.627	1.94998	1.88695	1.83473	2.07244	1.82944	2.06996	2.30516	1.53198	2.37555	2.05976				1.58264	1.51551	2.18664	1.82977	1.5502	1.12148	1.51076	1.97009	2.21016	1.93265	1.38739	1.11603	1.89702	1.3383	1.24812
1.92023	2.65386	2.69325	1.98333	1.60176	0.933309	2.18823	1.71676	2.7323	1.79157	1.5448	2.31929	2.50956	1.60672	2.04445	2.28988	1.91442	2.69468	1.7867	2.04782	2.21963	1.80015	1.43162	2.47392				1.75731	1.53418	2.49027	1.47204	1.55245	2.14338	1.22409	1.14013	0.512014	1.73597	1.36284	1.35943	2.18105	1.55984	1.06402
1.69754	2.48784	2.44206	2.52433	1.66342	1.04294	2.17979	1.84359	2.80302	1.78772	1.48349	2.26353	2.49943	1.77413	2.36519	1.95014	1.5403	2.56204	1.4753	1.18686	0.961375	1.79187	1.39998	1.18675				1.63117	1.50307	1.99797	1.4896	1.55974	2.0463	1.38459	1.44649	1.16354	2.22495	1.59146	1.40657	1.98097	1.25527	1.19617
1.7285	2.15873	2.33495	2.07344	1.43843	1.05541	2.04355	1.65679	2.57494	1.71463	1.47547	2.34953	2.6954	1.60802	2.19447	1.62941	1.50865	2.46834	1.68223	1.40369	2.12096	1.65657	1.87502	2.27515				1.74743	1.6021	2.24604	1.47882	1.65664	2.17508	1.99867	2.1653	2.8576	2.03282	1.97711	1.82745	1.77033	1.32481	0.928115
1.84023	2.58893	2.59677	2.65344	1.60941	1.16807	2.36151	1.81372	2.90472	1.93932	1.60435	2.4057	2.56802	1.49514	1.80335	1.53621	1.43281	1.61382	1.53686	2.42147	2.20045	1.87715	1.87755	2.36205				1.74067	1.54124	2.54019	1.99653	1.68206	1.31296	1.76193	2.07675	2.58459	2.33238	1.65116	1.32738	2.21642	1.332	1.29095
1.64515	2.1783	2.27703	2.36504	1.59623	1.22277	2.04087	1.74268	2.85512	1.87515	1.64101	2.37418	2.66427	1.55908	2.24641	1.4695	1.35002	1.54099	1.7068	2.2953	2.37427	1.83687	2.22721	2.65014				1.72466	1.78385	2.17952	1.60651	2.16928	1.97046	1.71446	1.67094	2.55865	1.85579	1.37822	0.924887	1.95562	1.34009	1.36849
1.73116	1.78101	2.51805	2.40522	1.51535	0.899241	2.14627	1.92345	2.95257	1.76098	1.43732	2.26686	2.43303	1.61819	2.50239	1.85736	2.18753	2.41752	1.83949	2.46879	2.56685	1.67764	1.48349	2.18743				1.57219	1.47135	2.22295	1.90891	1.59111	1.07762	2.07444	2.11096	2.52136	2.04369	1.69155	1.53794	1.96606	1.33626	1.35756
1.64392	2.3637	2.1451	2.25203	1.48085	1.10761	2.11393	1.73856	2.74112	1.80026	1.60334	2.39392	2.41075	1.56404	2.21843	1.83118	2.2147	2.57929	1.78073	2.55836	2.25836	1.63995	1.79934	2.41209				1.48018	1.69342	1.94703	1.92444	2.60633	2.36846	1.82475	2.28868	2.51902	1.96482	1.30476	0.892749	2.14236	1.47655	1.09575
1.69528	2.31379	2.36427	2.24441	1.6021	1.34941	2.24506	1.63204	2.67824	1.86351	1.58623	2.34159	2.09673	1.40624	2.04059	2.11508	2.08145	2.3885	1.55236	2.12784	2.22721	1.70006	2.11875	2.50085				1.57164	1.46222	2.14392	1.31461	1.38106	0.655666	1.38092	1.25791	0.813829	1.84498	1.46771	1.19498	2.26235	1.56599	1.1309
1.82592	2.43163	2.59286	2.55674	1.74471	1.26878	2.198	1.73701	2.8714	1.82939	1.61366	2.40574	1.75119	1.44934	0.854247	1.65653	1.39998	0.874721	2.07113	2.56695	2.57985	1.75381	1.58668	2.46556				1.375	1.28727	2.1202	1.93525	2.36093	2.52623	1.99802	2.41995	2.75105	2.39228	1.37514	1.25042	1.76366	1.29924	1.18486
1.74138	1.82183	2.64139	2.41588	1.55121	1.03797	2.21339	1.57983	2.66992	1.77416	1.44276	2.36076	1.80764	1.50939	0.996065	1.89275	1.6989	2.66483	1.71855	1.44128	2.24634	1.79093	1.86856	2.49991				1.71881	1.63446	2.17919	1.73647	1.49524	0.752726	2.36301	2.85195	3.12515	2.12619	1.49644	1.09779	2.51012	1.55369	1.46322
1.76443	2.141	2.66183	2.28179	1.45061	0.883717	1.96872	1.69172	2.81193	1.55692	1.26896	2.10648	1.9992	2.24061	1.56288	1.65979	1.80666	1.72566	1.89933	2.67885	2.59676	1.68579	1.49612	2.38246				1.55049	1.45529	2.2347	1.54226	1.39066	1.09725	1.83431	1.67308	2.42827	1.99824	1.4419	1.46075	1.96819	1.37986	1.15599
1.55706	1.9906	2.479	1.77424	1.41713	1.08817	2.07174	1.5887	2.38965	2.03724	1.61074	2.42368	1.2926	1.21826	0.618356	1.6705	1.41746	2.15672	1.85011	2.64075	2.39936	1.99817	1.73056	2.68098				1.65855	1.75095	2.17348	1.37103	1.73909	1.99629	1.88993	2.42364	2.62664	2.39597	1.61523	1.4449	2.26306	1.52887	1.16201
1.76592	2.48161	2.47253	2.38823	1.51587	0.981739	2.21207	1.73987	2.71537	1.86439	1.5838	2.32788	1.47638	1.38071	0.756323	1.74262	2.38513	2.45235	1.78289	2.38832	2.51612	1.65762	1.47939	2.43454				1.75399	1.51473	2.49873	1.48063	1.86077	1.66955	1.84641	2.49762	2.73924	2.00289	1.31847	1.08314	1.96622	1.58949	1.12019
1.51301	2.29479	2.38683	2.44618	1.54944	1.09616	1.77951	1.46069	2.52062	1.87888	1.63434	2.55821	1.706	1.58813	2.15151	1.68188	1.42418	2.14906	1.8096	2.60485	2.48388	1.91885	1.37922	2.10065				1.53203	1.41556	2.00439	1.79428	1.52242	0.993825	2.04026	2.67271	2.83316	2.02945	1.64484	1.50558	1.98477	1.45833	1.16668
1.44411	2.00678	2.24127	1.68678	1.35131	1.04108	1.83593	1.58072	2.74031	1.89482	1.60287	2.42813	1.70757	1.6079	2.27204	1.73996	2.24259	2.34592	1.95715	2.55031	2.50216	1.53976	1.36173	2.34736				1.43924	1.35305	1.85785	1.2856	1.40624	2.16793	1.69873	2.22307	2.48996	2.10417	1.5428	1.33689	1.99015	1.45188	1.19159
1.46997	2.06613	2.2676	2.50665	1.62438	1.14928	2.33078	1.72305	2.82408	1.85513	1.63604	2.43243	1.85517	1.81299	1.67228	1.96018	2.3016	2.58257	2.10141	1.85114	2.62132	1.87735	1.57727	2.45468				1.45529	1.34766	2.19636	1.33846	1.38035	2.19227	2.2609	2.94493	3.16603	2.19562	1.61283	1.47905	2.15423	1.38191	1.01408
1.86679	2.50533	2.55719	2.52875	1.64979	1.00575	2.10212	1.57045	2.43414	1.9207	1.64116	2.43429	1.64723	1.59037	0.627286	1.81993	2.14442	2.48384	1.26361	1.78958	2.0592	1.74397	2.00456	2.30603				1.71186	1.57414	2.18378	1.68541	2.05398	1.80378	2.25223	2.88252	3.02851	2.50977	1.67846	1.27443	1.88896	1.43168	0.878567
1.52257	2.05569	2.08128	2.53917	1.48388	1.15049	2.42686	1.75942	2.69213	1.88358	1.61815	2.45909	1.65848	1.7193	2.09085	2.07467	1.69373	1.2164	1.96652	2.56747	2.65592	1.72633	1.43688	2.42411				1.75182	1.55871	2.49886	1.76016	1.77988	2.66724	1.52877	1.39828	1.10986	1.76448	1.34956	0.735223	1.87301	1.52027	1.08102
1.55365	2.32411	2.21652	2.45143	1.64221	1.23513	1.95887	1.4985	2.47079	1.80217	1.47187	2.31988	1.21588	1.38864	0.540403	1.80474	1.64035	2.6253	1.55507	1.54896	2.4134	1.75867	1.48366	2.54728				1.62414	1.60304	2.30578	1.50738	1.83103	1.6343	1.95267	2.64754	2.77384	2.30141	1.5429	1.68776	2.14964	1.51133	1.06548
1.86004	2.33733	2.52256	2.63701	1.61062	1.10801	1.96925	1.67657	2.72768	1.72134	1.41817	2.28474	1.71116	1.67119	0.951395	2.3049	2.33581	2.71383	1.73987	2.16637	2.44398	1.88157	1.55312	1.08887				1.4227	1.66992	1.87347	1.51561	1.20508	0.744523	1.4669	1.3365	0.985805	2.22542	1.5369	1.37154	1.70307	1.2906	1.06372
1.8596	2.49346	2.49016	2.26943	1.61954	1.33767	2.09282	1.71548	2.86515	1.63144	1.33351	2.3399	1.91388	2.15919	2.49154	1.9594	1.77077	2.53988	1.61506	1.42456	2.34177	1.67818	1.4207	1.00827				1.60659	1.44752	2.29297	1.60592	1.31263	0.888367	1.73195	2.32933	2.55252	1.72328	1.39507	1.24065	1.77201	1.30611	0.757217
1.9208	2.64263	2.489	2.4455	1.54746	1.26722	2.19799	1.78975	2.84584	1.89238	1.66057	2.60188	1.54939	2.39677	2.2339	2.03208	1.9156	2.66906	1.84013	1.87985	2.45352	1.92276	1.56562	2.64113				1.45547	1.30779	2.08982	2.46574	1.8167	2.90158	1.70897	2.26455	2.54024	1.72418	1.34528	0.681596	1.95025	1.44085	1.17049
1.58729	2.30843	2.35968	2.50397	1.65393	1.25612	2.34095	1.88603	2.92031	1.83813	1.53621	2.3008	1.41333	1.55188	1.83486	2.22645	1.87283	2.5891	1.67732	2.17146	2.41166	1.92231	2.39695	2.55009				1.58023	1.49974	2.21681	1.88225	1.71331	2.8518	2.08696	2.92245	2.95104	2.01183	1.59424	1.56316	2.10068	1.46492	1.03279
1.53398	1.87538	1.84222	2.25338	1.63513	0.996924	2.06996	1.66879	2.77597	1.88323	1.56054	2.49193	1.76668	2.62098	2.00294	2.19698	2.43566	2.7793	1.75197	2.32167	2.35324	1.74148	1.49882	2.41825				1.42565	1.35479	1.94291	2.25602	1.77613	2.84388	2.08019	2.80904	2.84966	1.85887	1.30812	0.779285	1.72882	1.40322	0.800016
1.38353	2.05461	2.03173	2.35534	1.5217	0.950059	1.68506	1.49065	2.49513	1.59757	1.35154	2.21671	2.40863	3.05182	2.5705	2.13893	2.5299	2.42661	1.69975	1.88975	2.41964	1.75357	2.26504	2.30557				1.4406	1.4471	2.23617	1.98225	1.59172	1.30687	1.59532	2.41537	2.42673	2.38278	1.64685	1.1853	2.03777	1.44764	0.89967
1.71979	2.25153	2.50585	2.20551	1.63089	1.30468	2.09574	1.71116	2.79371	1.74642	1.44539	2.39753	1.94757	1.46152	0.958198	2.06312	1.77829	2.52106	1.76888	2.3868	2.26559	1.94421	2.24646	2.47512				1.46386	1.339	1.93744	2.2393	1.69699	2.66027	1.97702	2.78266	2.89818	1.79035	1.35343	0.746665	1.91113	1.48833	1.02978
1.63117	2.21848	2.2644	2.67318	1.6431	1.21949	2.00139	1.7299	2.66836	1.70887	1.41947	2.4333	2.39728	2.60194	2.12674	2.09488	1.68124	2.51625	1.67549	2.25864	2.29744	1.57159	1.38662	0.93012				1.53298	1.39246	1.85797	1.79406	1.42871	1.06928	1.73831	2.59642	2.63818	2.47899	1.67786	1.18363	1.54977	1.24503	0.598211
1.87904	2.29855	2.7097	2.29069	1.59791	1.19671	1.9256	1.48811	2.64621	1.77727	1.54514	2.55918	1.85738	1.57884	0.954621	1.85653	1.64895	2.76196	1.92225	2.52828	2.54755	1.74691	2.3197	2.34936				1.43325	1.3618	1.86859	2.33328	1.5167	2.30348	1.84806	2.62867	2.75076	2.09529	1.52791	0.930719	1.80295	1.33264	0.974214
1.86453	2.51501	2.64341	2.6272	1.58086	1.22663	1.85198	1.50749	2.55751	1.52851	1.24445	2.1161	2.0956	1.95008	2.41035	1.54485	1.13988	1.84839	1.71849	2.25615	2.29968	1.9383	2.49448	2.71132				1.65029	1.54823	2.03791	1.67279	1.41182	2.3471	1.63347	2.5252	2.52383	2.21826	1.56246	1.32392	2.16971	1.42012	1.12964
2.0326	2.57722	2.00122	2.08945	1.48644	1.1374	2.11656	1.57109	2.51403	1.68852	1.39052	2.42407	2.18879	2.43479	2.4603	1.84709	1.53253	2.45061	1.57569	1.91741	2.46828	1.89499	1.54256	2.44621				1.47336	1.339	2.06749	2.35471	1.64128	2.65233	1.85348	2.55454	2.7174	1.93428	1.4335	0.90985	1.96965	1.46562	1.089
1.6817	2.15707	2.37041	2.23328	1.43338	0.82263	2.03924	1.7692	2.80472	1.67818	1.42154	2.28872	1.89059	1.99949	2.21158	2.15023	1.96395	2.43442	1.72761	1.83568	2.19433	1.8603	1.8281	2.59603				1.47072	1.3383	2.18977	1.97066	1.49279	2.58147	1.72802	2.48884	2.48982	2.16505	1.6316	1.6642	1.78789	1.43375	0.839712
1.66718	2.26948	2.15927	2.40108	1.71751	1.14246	2.03688	1.6682	2.65427	1.61716	1.41915	2.14768	2.35436	2.43285	2.38076	2.07477	1.6202	2.54632	1.68131	1.79704	2.4438	1.89054	2.47993	2.54317				1.6919	1.88222	2.3036	2.26085	1.48988	2.5582	1.73529	2.51213	2.54845	2.64528	1.72263	1.23819	1.91146	1.42109	0.993652
1.63564	2.15904	1.64777	2.39818	1.53735	0.991226	1.72948	1.48136	2.63474	1.53913	1.23255	2.27218	1.74166	1.56292	1.36321	1.82638	1.98679	2.43488	1.67854	2.47302	2.2918	1.86105	1.48035	2.35643				1.50955	1.5869	1.87329	2.2016	1.56222	2.47645	1.65911	2.60393	2.56085	1.86439	1.31046	0.745136	2.22722	1.61361	1.10091
1.44429	1.48494	2.18148	2.56336	1.70744	1.41188	2.20581	1.77582	2.88046	1.83516	1.54519	2.50123	2.21269	1.76685	2.17633	2.33036	2.27896	2.78564	1.92727	2.43891	2.46832	1.79371	1.5107	2.40908				1.67148	1.53083	2.32241	2.58339	1.92962	2.94219	1.81412	2.07884	2.64853	2.57985	1.76366	1.2624	2.06538	1.41973	1.02707
1.43924	1.94307	2.08537	2.60569	1.62503	1.18686	2.63895	1.87347	2.8084	1.83781	1.52252	2.53345	1.85788	2.34369	1.8091	2.06156	1.63847	2.25687	1.79225	2.22513	2.40162	1.87123	1.63351	2.79339				1.543	1.57645	2.1259	1.50923	1.29503	2.17578	2.08325	2.35041	2.83358	2.58594	1.73685	1.35131	1.72945	1.30307	0.735223
1.69179	1.80695	2.54068	2.43657	1.735	1.04891	2.00167	1.62122	2.664	1.95479	1.60844	2.36147	2.16372	2.2948	1.86762	1.70496	2.10776	2.51764	2.15436	2.63573	2.66971	1.61395	2.01564	2.37636				1.75348	1.63698	2.4814	2.22226	1.76967	2.8364	1.87086	2.57843	2.83286	2.20822	1.57164	1.31461	2.01638	1.43961	0.940399
1.45511	1.4841	2.07619	2.13385	1.35539	0.742371	1.84481	1.64268	2.71843	1.62584	1.35086	2.27931	2.17803	2.67899	2.13501	1.48572	1.54099	2.24516	1.71013	1.52563	2.41415	1.89497	2.67865	2.21748				1.70553	1.59739	2.43239	1.84099	1.26731	2.27494	1.73119	2.46774	2.61593	2.19831	1.48567	1.00034	2.1146	1.45356	0.92041
1.71663	1.91435	2.48258	2.42385	1.58526	1.20049	2.11928	1.60659	2.54946	1.65499	1.42431	2.24981	1.96611	1.69352	2.0924	1.74126	1.78095	2.39504	1.67228	1.97206	2.33532	1.61622	1.32906	2.33634				1.46421	1.31287	1.93432	2.25379	1.87128	2.92062	1.70787	2.46866	2.71843	1.75602	1.29226	0.686531	2.22539	1.57036	1.04983
1.55369	1.77682	1.99381	2.15135	1.47169	0.915472	2.02455	1.66194	2.58185	1.84803	1.57314	2.40847	2.10807	1.70371	1.99018	1.76152	1.77465	2.50065	1.76202	1.99249	2.4095	1.52073	1.23015	2.02114				1.61688	1.51049	2.28217	2.33418	1.52083	2.63439	2.09781	2.74743	2.9315	1.87807	1.37971	0.924482	1.88938	1.40066	0.866461
1.93608	2.26129	2.46878	2.49665	1.71571	1.37248	2.40163	1.72363	2.73188	1.59614	1.33437	2.22335				1.87363	2.37972	2.46848	1.49595	1.23839	0.711063	2.0692	1.75698	2.63856				1.72221	1.6156	2.43715	1.73091	1.45625	2.55119	1.93754	2.41174	2.87057	2.49518	1.68021	1.12366	1.81936	1.35651	1.04062
1.59576	2.35947	2.31238	2.38888	1.47735	1.05988	2.03713	1.78561	2.79855	1.94743	1.6938	2.62642				2.01194	1.73688	2.56928	1.79559	2.2745	2.39842	1.75173	1.74443	2.6658				1.49388	1.379	1.88133	2.32566	1.73368	2.63852	1.9567	2.57932	2.81138	2.62747	1.79915	1.30896	2.10514	1.34219	1.51337
1.74804	2.44408	2.47955	2.52038	1.56068	1.17038	2.28065	1.75599	2.7987	1.71858	1.43967	2.12797				1.48728	1.39218	2.63966	1.78508	2.23011	2.49493	1.76978	1.49671	2.32201				1.50997	1.471	2.01801	2.16729	1.68667	2.79214	1.99945	2.63208	2.90144	2.14754	1.68184	1.0521	1.9428	1.3899	1.19389
1.786	2.57629	2.54833	2.62778	1.59172	1.3156	2.07708	1.71666	2.52706	1.53957	1.34381	1.99648				2.00061	2.08925	2.7335	1.94709	2.19939	2.56007	1.41419	1.36195	1.43912				1.43463	1.45458	1.87178	1.86117	1.44722	2.52279	1.91893	2.3864	2.86154	1.6919	1.47502	0.722827	1.84131	1.413	1.1125
1.59089	2.30422	2.35639	2.64862	1.77212	1.38219	2.09891	1.74886	2.72286	1.80981	1.52232	2.32644				2.27937	2.08	2.65296	1.89303	2.5036	2.48986	1.54688	1.6322	1.65567				1.6345	1.53163	2.15096	1.75125	1.38346	2.46994	2.00802	2.69855	2.81546	2.27565	1.61679	1.21785	1.84622	1.42858	0.874493
1.76767	2.44046	2.37882	2.00143	1.68891	1.12749	1.88039	1.62297	2.59466	1.73968	1.51353	2.38057				2.14576	2.63959	2.78074	1.90836	2.41686	2.61435	2.02026	1.66008	1.2426				1.54494	1.45779	2.0131	1.98929	1.44502	2.20991	2.10692	2.56185	2.65811	2.54453	1.71093	1.24406	1.97862	1.49633	1.08608
1.48153	2.04138	2.02416	2.66198	1.61465	1.27533	2.23007	1.68758	2.71572	1.88151	1.60743	2.46749				2.23825	1.6919	2.74341	1.66831	2.00339	2.33974	2.0074	2.4727	2.6685				1.42775	1.32505	1.97457	1.62881	1.27107	2.49252	1.97819	2.51861	2.76564	2.33893	1.68523	1.2624	1.8579	1.3961	0.885937
1.77755	2.36937	2.39311	2.52283	1.83168	1.17836	1.99023	1.82255	2.8148	1.94095	1.63386	2.42839				2.16647	2.82831	2.53479	1.69846	2.00368	2.08226	1.63172	2.5293	2.46997				1.68421	1.53318	2.41275	1.92243	1.48561	2.41614	1.76967	2.30812	2.47904	2.27143	1.63402	1.03137	1.94908	1.56608	1.02095
1.40187	1.99469	1.95006	2.42503	1.76685	1.44282	1.78435	1.50366	2.66935	1.65484	1.45565	2.42396				1.90587	1.57718	1.48761	1.79668	2.02972	2.01667	1.9087	2.64708	2.72769				1.71728	1.68597	2.40751	1.80551	1.75731	2.62324	1.66512	2.23975	2.50045	1.4953	1.38389	0.627286	1.88403	1.30052	1.446
1.66666	2.19431	2.32869	2.23363	1.52114	0.972947	2.22442	1.69617	2.57821	1.61688	1.34727	2.30502				1.769	1.59907	2.29747	2.07087	2.55621	2.63753	1.85375	2.4054	2.50284				1.53572	1.37052	1.9902	2.05999	1.57127	2.56261	1.41373	1.62997	0.775874	2.20806	1.50462	1.07847	1.81812	1.23295	0.671554
1.5699	2.27252	2.2638	2.41942	1.69466	1.40817	1.89531	1.59881	2.67338	1.72386	1.44777	2.21847				2.15039	2.43145	2.93623	1.73431	2.0891	2.32463	1.75378	2.50109	2.56208				1.65769	1.49931	2.39196	1.83545	1.42244	2.46972	1.99502	1.64819	1.41882	2.13481	1.43281	1.03782	1.89284	1.33713	0.879242
1.65412	1.75995	2.45432	2.50391	1.68099	1.24764	2.19621	1.58264	2.64801	1.8407	1.58135	2.47253				1.59873	1.99415	2.44404	1.9229	2.24892	2.60823	1.75408	1.47972	1.19801				1.64734	1.50865	2.37998	1.68191	1.38431	2.34959	1.93343	2.65121	2.74874	2.21518	1.60232	1.00221	1.97414	1.46881	0.953106
1.58879	2.14143	2.24003	2.60789	1.68344	1.35741	1.9301	1.6496	2.72333	1.82335	1.44637	2.13822				1.92361	1.72482	2.73225	1.45284	2.12037	2.10838	1.7663	2.55115	2.50539				1.85406	1.70957	2.58468	1.79082	2.16285	2.36199	1.69335	2.46567	2.44743	1.92349	1.32834	0.671554	1.94872	1.45236	0.946991
1.53278	1.77275	2.4523	2.26737	1.48794	0.921839	1.91859	1.52502	2.61324	2.06058	1.69897	2.56055				1.91805	1.91029	2.66179	1.98457	2.60861	2.62456	1.43998	1.79869	1.03782				1.40005	1.45856	1.98996	2.20064	2.10418	2.58978	1.92638	2.62391	2.73751	1.77784	1.50637	0.824674	1.86685	1.44685	0.930919
1.51738	2.03081	2.21646	2.30616	1.4313	0.842169	2.04963	1.75576	2.8065	1.53153	1.36768	2.17305				1.94574	1.72827	2.62315	1.71541	2.36739	2.37646	1.6421	2.42679	2.38728				1.69297	1.54065	2.27231	1.68852	1.39767	2.5575	1.81766	2.62886	2.57854	2.40179	1.71449	1.27804	1.82029	1.30938	0.761368
1.56469	2.18504	2.36605	2.60822	1.65949	1.36047	1.92687	1.54504	2.51759	1.65536	1.44886	2.1285				1.99209	2.38469	2.68701	1.67996	2.06581	2.16516	1.83878	2.55976	2.61313				1.45493	1.50494	1.96022	1.96308	1.9504	2.34303	2.07928	2.79952	2.8281	1.98674	1.37478	0.856622	1.72092	1.39149	0.965451
1.59855	2.19162	2.35344	2.25632	1.52221	1.36958	2.46339	1.85924	2.88867	1.82042	1.56857	2.34665				2.12016	2.17655	2.5492	1.66479	2.30873	2.30478	1.76084	2.57216	2.39414				1.39746	1.33216	1.77117	1.7631	1.40671	2.43394	1.74166	2.08226	2.45638	2.11945	1.60031	1.01473	1.80973	1.42115	0.947376
1.58861	1.62809	2.35089	2.75205	1.85551	1.53208	2.13147	1.4978	2.59541	1.84187	1.6911	2.39504				1.72824	1.82891	1.79055	1.7448	2.28271	2.48625	1.92669	2.45328	2.64008				1.21567	1.12379	1.88733	1.78393	1.42826	1.13166	2.11658	2.79988	2.7856	1.99893	1.3836	0.83351	1.8405	1.44146	1.16389
1.64403	2.08975	2.3881	2.78565	1.86477	1.49317	2.05521	1.71992	2.60454	1.72757	1.48589	2.49157				2.00063	2.30149	2.33134	1.60099	2.26959	2.1983	2.04166	2.08714	2.85062				1.31601	1.23155	1.6163	1.72137	1.48051	0.973128	1.6817	2.51196	2.34262	1.95223	1.41765	0.879916	1.51243	1.31403	1.03735
1.61083	2.1947	2.26564	2.15555	1.61893	0.905637	2.00207	1.65116	2.61068	1.47112	1.22663	2.09236				1.3223	1.21067	1.02867	1.64708	1.41438	0.924077	1.81158	2.56856	2.53413				1.84312	1.66787	2.43776	1.767	1.51186	0.974033	1.95492	2.72519	2.77117	2.30612	1.69338	1.11876	2.52375	1.58953	1.48667
1.60617	2.29051	2.27703	2.385	1.5096	0.943514	2.25886	1.5604	2.67029	1.5526	1.39466	2.12066				2.24934	2.87184	2.60356	1.72505	2.28003	2.28559	1.692	1.48203	0.918975				1.52766	1.57492	2.0917	1.60756	1.38536	0.839219	2.23616	2.65775	2.96858	1.8973	1.29069	0.742987	2.52602	1.76752	1.56686
1.41726	1.89479	2.0709	2.01625	1.49388	1.11303	2.26591	1.76557	2.76858	1.76816	1.52811	2.33616				2.10677	2.19023	2.70414	1.70924	2.53985	2.31219	1.66401	2.47564	2.46847				1.43651	1.47871	2.15271	1.4575	1.92454	2.22175	1.85494	2.40121	2.60736	1.74351	1.3755	0.956131	1.81581	1.33571	0.839219
1.95658	2.62281	2.61038	2.4932	1.75369	1.26786	2.21101	1.59593	2.60339	1.69075	1.47672	2.32668				2.08264	1.54084	2.45853	1.80335	2.34244	2.42316	1.85629	1.90783	2.532				1.43432	1.33783	2.12713	1.52119	1.9321	2.21387	1.93245	2.74534	2.71456	1.47307	1.34173	0.945449	2.04483	1.48282	1.22995
1.61535	1.97142	2.1939	2.44728	1.53582	1.0926	2.279	1.61062	2.57116	1.81631	1.56334	2.45538				1.90678	1.51186	2.53847	1.76119	2.15938	2.43448	1.79374	1.87506	2.47175				1.52252	1.4218	2.13651	1.59881	2.0876	2.28423	1.68322	2.38378	2.46941	2.2309	1.48789	1.09479	2.00424	1.53972	1.04494
1.699	2.29949	2.33324	2.15951	1.58122	1.23583	2.20347	1.85729	2.9309	1.53591	1.30146	2.22602				1.9557	1.5086	2.48838	1.66828	2.26137	2.33724	2.18595	1.78883	2.68033				1.37212	1.26129	1.78264	1.67434	1.85807	1.73757	1.60899	2.21687	2.47378	1.70101	1.24309	0.824164	1.86453	1.41043	0.879467
1.75028	2.50424	2.52975	1.99039	1.55035	1.03327	1.8864	1.54084	2.47395	1.75221	1.49432	2.31326				2.18287	1.79799	2.72298	1.65597	2.09834	1.97342	1.9191	1.59705	1.06855				1.83171	1.70603	2.51835	1.72815	1.47559	1.02353	1.90264	2.44987	2.5917	2.06403	1.51395	0.827724	1.85844	1.34635	0.894707
1.82014	2.43421	2.6264	2.11862	1.50082	0.805647	2.6058	1.82539	2.83959	1.98609	1.63168	2.3831				1.96984	1.92826	2.49348	2.00005	2.48287	2.71982	1.8417	1.97878	2.56275				1.67696	1.52522	2.42389	1.66508	2.32161	2.52831	2.05647	2.55325	2.72347	2.26244	1.54693	1.0521	1.53333	1.2971	0.938049
1.85453	2.53664	2.55291	2.59949	1.70418	1.36416	2.18248	1.54996	2.50586	1.70084	1.44423	2.11363				1.62297	1.27633	2.2343	1.76562	2.15099	2.43141	1.63442	1.79107	2.36011				1.66109	1.48405	2.09883	1.55635	1.30052	0.741136	2.10886	2.61586	2.81544	2.03899	1.5842	0.993307	1.91723	1.31535	1.54084
1.70189	2.4677	2.38987	1.83543	1.44435	0.777867	2.36447	1.83769	2.77871	1.4641	1.19509	2.01075				2.26764	2.28061	2.58389	1.45643	1.35403	1.07975	1.53552	1.57365	1.93773				1.49796	1.36358	2.14163	2.47621	1.42386	1.05661	1.87863	2.42902	2.56249	1.83882	1.68537	1.31929	1.99197	1.4097	0.891658
1.84769	2.45326	2.5836	2.4023	1.73252	1.246	2.09604	1.67115	2.65129	1.84444	1.57492	2.32955				1.63418	1.34397	1.8726	1.59263	2.24451	2.39599	1.47301	1.42782	2.22707				1.49454	1.34651	1.96152	1.77016	2.45156	2.62484	1.6068	1.92159	2.21857	1.85773	1.6989	1.32189	1.89482	1.39991	0.873127
1.79016	2.34927	2.56698	2.15433	1.52211	1.03547	2.03679	1.75261	2.87265	1.75731	1.48226	2.44137				1.65971	1.35433	2.02405	1.42839	1.11734	0.733024	1.80634	2.48769	2.55455				1.57464	1.52052	2.23475	1.69589	2.21019	2.52984	1.85296	2.5639	2.6874	2.28286	1.72856	1.23918	2.02104	1.4901	1.11
1.61585	2.28329	2.29842	2.3396	1.5715	1.23225	2.75685	1.90439	2.71834	1.55899	1.29735	2.03086				1.74514	1.50674	2.01865	1.66729	1.42629	0.844855	2.19333	1.98584	2.82776				1.30762	1.19487	1.77872	1.57146	2.37491	2.47504	1.99809	2.60758	2.73994	2.18086	1.56469	1.07044	2.14445	1.65181	1.33752
1.76845	2.2255	2.48353	2.62241	1.71646	1.33986	2.0358	1.65333	2.52388	1.85946	1.71143	2.70812				1.66652	1.26556	1.72354	1.53293	1.24802	0.761663	1.8176	1.65314	2.53992				1.40983	1.29147	1.86356	1.44698	1.4978	2.00097	1.67886	2.07315	2.50857	1.75971	1.33658	0.710731	1.752	1.41569	0.879916
1.56585	2.16976	2.16547	2.51296	1.90998	1.53809	2.22698	1.78706	2.88659	1.81737	1.51175	2.2961				1.90579	1.6378	2.19826	2.01757	1.68042	1.17948	1.73243	2.4254	2.49				1.59718	1.49087	2.40085	1.69576	2.11848	2.65466	1.67203	2.4017	2.28913	1.99764	1.46985	0.972765	1.9798	1.33224	1.97198
1.65078	2.36534	2.4793	2.53252	1.5846	1.27786	2.35661	1.73729	2.91507	1.78961	1.53775	2.29414				2.06136	1.66721	2.44468	1.70934	1.52902	2.21836	2.19442	2.16382	2.76849				1.58135	1.38774	1.96996	1.7006	2.35802	2.48403	1.76877	2.35698	2.62377	1.69545	1.40045	1.05496	1.82879	1.4261	1.20983
1.61283	2.38629	2.47528	2.45849	1.73195	1.0687	2.19094	1.65796	2.75697	1.57105	1.3523	2.14695				1.95938	1.74452	2.24934	1.90187	1.7026	2.51441	1.98614	1.88088	2.757				1.41602	1.30653	2.01955	1.87872	2.54176	2.70149	1.88944	2.57807	2.62696	2.06627	1.43862	0.885051	1.94545	1.46462	0.996237
1.64042	2.33223	2.4542	2.57471	1.71532	1.33846	2.04189	1.55796	2.60334	1.6127	1.3056	2.17951				1.92513	1.71433	2.30388	1.9906	1.74216	2.81616	1.65623	2.27926	2.50023				1.45158	1.3339	1.87415	1.5218	2.00793	2.36531	1.73569	2.41887	2.58755	1.54417	1.41063	1.08229	2.04548	1.5502	1.07231
1.6846	2.37769	2.4586	2.34416	1.4761	0.982094	1.83368	1.66564	2.66669	1.74403	1.50965	2.49062				2.2484	1.7679	2.61508	2.18796	2.0298	2.96042	2.32085	2.19578	2.88009				1.62357	1.44922	2.01259	1.49043	2.30812	2.32926	2.08324	2.64734	2.86653	2.16255	1.59285	1.0111	1.78778	1.38127	0.766646
1.50189	2.16004	2.2262	2.37271	1.62511	1.19628	1.86318	1.69651	2.7097	1.84217	1.48921	2.31592				2.12591	1.75939	2.34308	2.14848	1.99613	2.91714	1.66235	2.45129	2.50736				1.47364	1.34134	2.02781	1.68821	2.10068	2.44209	1.83138	2.61479	2.59562	2.09965	1.43669	0.877213	1.84366	1.34304	0.905002
1.67028	2.27645	2.24394	2.52137	1.79294	1.36659	1.84303	1.4965	2.55889	1.77826	1.5373	2.43997				1.53735	2.35954	1.98547	1.9318	1.92572	2.59294	1.88191	2.45516	2.67574				1.48455	1.32938	1.91363	1.88986	1.94058	2.39854	1.72063	2.37129	2.45754	1.24425	1.1243	0.75811	2.0099	1.43862	0.956696
1.80012	2.57668	2.60298	2.67786	1.78312	1.38452	2.06526	1.75986	2.82083	1.78379	1.49334	2.35112				2.12127	1.71499	2.37776	1.70874	1.38375	0.960629	2.04309	2.65065	2.65623				1.59967	1.44971	2.01194	1.59941	1.8458	2.3271	1.83685	2.64994	2.5828	1.74369	1.31667	0.545768	2.16526	1.62721	1.09561
1.84422	2.3657	2.53262	2.59878	1.75909	1.25461	1.85747	1.64987	2.76325	1.76399	1.50547	2.19812				1.90872	2.47386	2.408	1.69255	1.86803	2.44872	1.8527	2.59139	2.62492				1.58962	1.47786	2.17682	1.59666	2.01505	2.58891	1.73819	1.38149	1.04031	2.12186	1.48755	0.93012	2.00356	1.40924	0.928516
1.61253	2.35309	2.26122	2.08332	1.70172	0.937262	1.82411	1.61124	2.60591	1.72399	1.46579	2.23256				1.99063	1.44606	2.24534	1.87517	2.19765	2.56592	1.98252	2.14413	2.57165				1.50658	1.40336	2.06752	1.60461	1.543	2.20164				2.09582	1.49936	0.910896	1.93239	1.39128	0.896872
1.58756	2.10055	2.18759	2.43412	1.68103	1.26463	1.81615	1.60401	2.70555	1.70593	1.57523	2.29526				2.0149	1.57546	2.47355	2.36105	2.1691	2.88212	1.65822	2.36388	2.05072				1.66398	1.67097	2.13171	1.78958	1.53641	0.935488				2.12502	1.52211	0.97853	1.65389	1.25508	1.46655
1.49186	2.19204	2.21105	2.13915	1.4308	0.923468	1.76475	1.65253	2.70381	1.97542	1.77937	2.57763				2.19255	1.53878	2.47645	2.13173	2.11702	2.83798	1.93956	2.44957	2.65793				1.84991	1.65874	2.65038	1.89268	2.47211	2.51817				1.63529	1.49377	1.10239	2.07371	1.53418	1.02547
1.75927	2.23899	2.34808	1.94591	1.48489	0.656793	2.04721	1.85868	2.9098	1.99491	1.74011	2.58228				1.97578	1.34312	2.24712	1.88133	2.28422	2.6244	2.01488	2.73676	2.80521				1.78839	1.6599	2.52526	1.57767	1.96973	2.23481				1.63351	1.33713	1.00305	1.93198	1.45939	0.968941
1.52654	2.05436	2.03118	2.62624	1.65578	1.26667	1.7477	1.57691	2.49021	1.89696	1.62765	2.51008				1.7191	1.64998	2.30645	2.21819	2.37464	2.94004	1.67768	2.48965	2.19419				1.4183	1.29701	1.90362	1.61519	2.08913	2.45747				1.76172	1.37772	0.900314	1.82137	1.25395	1.69214
1.51457	2.17449	2.15507	2.22536	1.63659	0.917742	1.8111	1.53328	2.51253	1.64861	1.39266	2.21753				1.94738	1.60121	1.00356	1.69815	1.39073	0.981028	1.71888	2.44208	2.4139				1.55011	1.40349	1.93685	1.53986	2.01285	2.2752				2.26272	1.6806	1.19072	1.94208	1.36805	0.919796
1.64221	2.32177	2.40922	2.44618	1.8798	1.43331	1.95004	1.52685	2.51049	1.76926	1.52487	2.27143				1.81991	2.07636	2.30703	1.54402	1.22195	0.773012	2.07229	2.47979	2.74946				1.86419	1.71538	2.45733	1.66582	2.25774	2.3737				1.98526	1.44649	0.907748	1.94375	1.31692	0.791292
1.83161	2.38756	2.57258	2.44164	1.73018	1.29425	2.2693	1.68354	2.62841	1.83645	1.52826	2.31874				1.52461	1.3113	0.738967	1.83413	2.00456	2.61455	1.81273	2.62938	2.55291				1.63933	1.60836	2.11137	1.60882	1.35116	0.685127				2.28913	1.61312	1.0759	2.09919	1.28472	1.5894
1.50446	2.24965	2.17292	2.62514	1.5375	1.11915	2.15849	1.9842	2.93747	1.79977	1.53671	2.29065				1.78346	1.57532	2.41165	1.67311	1.94233	2.27468	1.93919	2.63251	2.67154				1.5274	1.40389	2.00024	1.7751	2.38327	2.47784				1.95419	1.54217	1.06548	2.16917	1.55169	1.05646
1.71258	2.53661	2.54913	2.57599	1.70844	1.30476	2.12499	1.87379	2.72353	1.65491	1.3595	2.27866				2.21733	2.6568	2.58307	1.78502	1.93042	2.48456	1.67549	1.83828	2.30479				1.88804	1.69538	2.73602	1.79999	2.44424	2.53182				1.91056	1.49812	0.899026	1.7511	1.28117	0.850178
1.66353	2.20568	2.34178	2.79464	1.72796	1.31741	1.64225	1.44306	2.40272	1.6602	1.45158	2.03468				1.71149	1.65844	2.49969	1.93333	2.19257	2.68738	1.67163	2.28598	2.3493				1.36936	1.25942	1.76917	1.58157	2.37747	2.32385				2.10794	1.51769	1.01867	2.05638	1.61166	1.10199
1.55393	2.17957	2.25867	2.62397	1.75829	1.42128	2.08535	1.71443	2.76604	1.74222	1.46783	2.31501				1.50791	1.647	1.64922	1.86344	2.07794	2.6055	1.78438	1.74067	2.09004				1.42276	1.29675	1.89445	1.91551	2.53147	2.67658				2.08123	1.58795	1.09411	1.99922	1.33689	0.823653
1.64322	2.27223	2.32111	2.05999	1.46205	0.793489	1.94985	1.69634	2.6333	1.72315	1.50701	2.35717				1.68702	1.64376	2.32998	1.7692	2.07783	2.54238	1.80968	2.11944	2.49842				1.69627	1.70189	2.20128	1.36593	1.92125	2.05122				1.90821	1.39658	1.00457	2.04588	1.48544	0.924685
1.56185	2.00439	2.35233	2.71368	1.82488	1.42578	1.72853	1.5908	2.28679	1.7922	1.55899	2.41193				1.36424	1.28929	0.958386	1.75369	1.63307	2.37996	1.66615	1.79256	2.24812				1.6438	1.61856	2.09512	1.64058	2.26751	2.39736				1.95145	1.46416	0.9088	1.90636	1.35154	0.819286
1.51608	2.1202	2.25387	2.56298	1.78416	1.03358	1.88231	1.70717	2.72158	1.90907	1.66309	2.34836				1.72399	2.26667	2.47768	2.00895	2.09101	2.7829	1.79875	2.22722	2.63662				1.77001	1.68365	2.42084	1.46034	2.18381	2.11555				2.24728	1.57889	1.05735	1.93775	1.46904	0.949103
1.64023	2.1591	2.51853	2.04569	1.53829	0.696921	1.89028	1.59941	2.60215	1.55626	1.31329	2.05341				1.41772	1.63386	2.04231	1.64213	1.75504	2.50412	1.76972	2.20564	2.52237				1.703	1.58641	2.25452	1.81563	2.45373	2.61978				1.76958	1.37031	0.950823	1.98547	1.41785	1.31196
1.54736	2.37226	2.19592	2.75603	1.693	1.24211	1.61506	1.43111	2.18511	1.8105	1.62981	2.38869				1.70543	1.74302	2.80335	1.60697	1.62244	2.32627	1.93337	2.46627	2.6421				1.4721	1.40977	1.99923	1.78781	2.43604	2.46781				2.09278	1.62531	1.1028	1.7653	1.4049	1.02289
1.40844	2.19019	2.15297	2.66618	1.79033	1.39321	2.09206	1.71027	2.69327	1.59847	1.42005	2.22155				1.86105	1.99298	2.59295	1.73507	1.4737	2.35716	1.87746	2.20468	2.17227				1.61283	1.56659	2.09368	1.6747	1.48377	2.35934				2.02524	1.50435	0.991226	1.95983	1.53705	1.02883
1.58601	2.36068	2.41271	2.48393	1.78382	1.24386	1.81882	1.65014	2.69817	1.6919	1.46433	2.29978				2.0052	1.67936	1.25233	1.76334	1.43594	0.866924	1.75119	2.04586	2.49459				1.75321	1.60005	2.48573	1.92231	1.61133	1.46421				1.77042	1.43162	0.937065	2.10437	1.55578	1.05346
1.5726	2.10984	2.34625	2.59523	1.74798	1.37081	1.93697	1.57314	2.60498	1.80185	1.58304	2.37963				1.39685	1.29795	1.15765				1.90676	2.41092	2.62465				1.91686	1.7003	2.4496	1.77507	1.70677	2.54481				1.82186	1.39664	0.823909	1.82856	1.45344	1.08272
1.50754	2.17999	2.25449	2.26901	1.55682	0.928516	1.68131	1.55644	2.54344	1.92123	1.69086	2.47615				1.91628	2.3663	2.74536				1.75959	2.22497	2.53335				1.53981	1.38262	2.0037	1.5755	1.60865	2.17103				2.19876	1.57578	1.00659	2.05638	1.53457	1.01932
1.58095	2.23491	2.31905	2.35492	1.72745	1.30838	1.66655	1.44023	2.40597	2.04861	1.74446	2.59984				1.36556	1.24026	0.98721				1.68259	2.14071	2.49749				1.73497	1.5275	2.2918	1.47871	1.55341	2.24498				1.57169	1.35388	0.925494	1.75315	1.39438	0.870151
1.36805	2.02529	2.11201	2.50063	1.69689	1.34242	1.50494	1.29898	2.47253	2.13236	1.82114	2.80366				1.68354	2.02148	2.58337				1.83907	2.36794	2.47647				1.41399	1.30863	1.93066	1.53784	1.62648	1.38529				2.19185	1.55744	1.21692	1.92761	1.28534	0.886159
1.47376	2.17524	2.31533	1.81709	1.42199	1.23394	1.77493	1.5861	2.51879	1.69726	1.43357	2.26498				1.96418	2.13597	2.66803				1.74471	2.41267	2.28708				1.85097	1.86944	2.52734	1.44904	1.71509	2.06167				2.40475	1.66127	1.16013	2.07935	1.43812	0.986157
1.55602	1.85901	2.17505	1.72553	1.28232	1.02643	1.88077	1.64796	2.69854	1.86463	1.57109	2.30093				2.23223	1.93685	2.79534				2.02098	1.70354	1.35063				1.73002	1.56848	2.42873	1.43105	1.53447	2.20006				2.31104	1.66335	1.15097	1.83301	1.45182	1.14976
1.41274	2.03479	1.99268	2.00197	1.55174	1.61137	1.83156	1.58988	2.48176	1.69376	1.47284	2.33898				1.56213	1.40864	1.24367				2.24643	2.22751	2.90533				1.55488	1.42603	1.81786	1.64128	1.6975	1.68449				2.09308	1.6063	0.960256	1.8721	1.32778	0.922043
1.70209	2.28883	2.3381	2.5015	1.69023	1.23275	1.79002	1.58206	2.4648	1.62171	1.34374	1.97188				2.04789	2.08354	2.55047				1.8005	2.38918	2.43313				1.81926	1.6846	2.55365							2.19718	1.6639	1.22399	1.74409	1.44048	1.05164
1.38927	1.88298	2.12582	2.22662	1.51369	0.975116	1.74246	1.55904	2.54063	1.72112	1.47169	2.22405				1.7832	1.47655	2.16141				1.75267	2.80865	2.35424				1.7161	1.42864	1.84539							2.23004	1.70169	1.14185	1.97117	1.41824	0.9261
1.56608	2.25396	2.28173	1.74504	1.43738	1.52324	1.62248	1.42928	2.51931	1.94042	1.65427	2.45815				1.84823	1.62337	2.36591				1.70653	2.40733	2.41305				1.68411	1.53053	2.03372							1.93122	1.42629	0.90901	2.0169	1.46509	0.930919
1.54963	2.22548	2.26958	2.41032	1.53745	1.1088	1.88115	1.69668	2.60669	1.88416	1.62913	2.51959				1.81625	1.53947	2.44121				2.0914	2.88823	2.73507				1.62036	1.46169	2.22631							1.77807	1.40637	1.03891	1.93826	1.3841	0.882603
1.69928	2.41153	2.24138	2.32481	1.58975	1.20113	1.80187	1.57884	2.62774	1.64662	1.44661	2.23075				1.43225	1.37543	2.22542				1.72773	2.44557	2.32439				1.62905	1.42693	2.17061							1.79717	1.37226	0.818769	1.89963	1.32295	1.73597
			2.3744	1.62841	1.37002	1.91626	1.47718	2.43657	1.84383	1.5477	2.34265				1.39156	1.25688	1.36973				2.02048	2.5517	2.75828				1.72805	1.58108	2.39153							2.15753	1.56339	1.01589	1.89157	1.41241	0.978887
			1.91198	1.60435	1.51081	1.94784	1.77353	2.8268	2.05238	1.76255	2.38902				1.95367	1.5746	2.41457				1.85224	1.69979	1.28622				1.48057	1.3848	1.88671							2.34902	1.57278	1.05571	1.66553	1.3339	0.975297
			1.83613	1.58001	1.23085	1.98589	1.81092	2.80673	1.76938	1.54026	2.5645				1.77218	1.376	2.38248				1.74825	2.38432	2.49049				1.52211	1.40315	1.92395							2.03173	1.46829	0.949103	1.88718	1.29312	1.80139
			1.97213	1.42012	0.788806	2.05577	1.72546	2.56428	1.74296	1.54168	2.23602				1.53193	1.36659	2.23212				1.67953	1.93134	2.25947				1.71146	1.55102	2.25048							1.91415	1.45714	0.984748	2.13932	1.50119	0.948911
			2.04355	1.47989	0.796493	1.65283	1.44594	2.46326	1.79793	1.48029	2.32796				1.63446	1.48276	2.19148				1.63291	2.43641	2.20794				1.56334	1.39753	1.88108							2.15914	1.36505	0.856859	1.86919	1.3281	0.806978
			2.75579	1.69245	1.21959	2.121	1.62957	2.51609	1.44667	1.28295	2.01917				1.54436	1.67882	2.30661				1.74654	2.55061	2.42182				1.73356	1.85988	2.46411							2.28314	1.54261	1.11682	1.70596	1.28489	0.709735
			1.89399	1.27642	0.633666	1.63529	1.4414	2.49815	1.66368	1.41973	2.18407				1.94392	1.57794	1.99365				1.7816	2.3896	2.34019				1.50875	1.42135	1.93657							1.95458	1.54275	1.13566	2.07345	1.55588	1.04525
			2.23982	1.48399	1.00693	1.58215	1.43831	2.35863	1.53418	1.31246	2.17049				1.92337	1.53646	2.41775				1.71793	2.46008	2.33598				1.75763	1.65389	2.50113							2.22565	1.4218	0.899241	2.11347	1.7072	1.20646
			2.14709	1.5646	1.16819	1.74928	1.57835	2.46684	1.88896	1.64811	2.46795				1.37886	1.2377	0.998806				1.83321	2.52039	2.06394				1.71525	1.53868	2.32089							2.17818	1.56525	1.1088	1.99143	1.48838	0.964712
			1.81975	1.34819	0.696579	1.75252	1.77479	2.78344	1.97483	1.65867	2.55218				1.7081	1.61183	2.49589				1.57455	2.19829	1.83826				1.83236	1.67779	2.39112							2.50149	1.77875	1.21077	1.98619	1.29069	0.680175
			2.18126	1.50881	0.964343	2.1068	1.8215	2.82618	1.86381	1.59207	2.5748				1.59263	1.26602	2.31958				1.59316	2.2407	1.96143				1.5218	1.62737	2.23357							1.67549	1.39862	0.956696	2.09803	1.42756	0.897735
			2.51007	1.63244	1.29104	2.00151	1.75019	2.65239	1.80695	1.53962	2.3205				1.95919	1.58883	2.50284				1.94935	2.63983	2.32679				1.7488	1.58544	2.2973							2.05575	1.5371	1.05391	2.20673	1.61432	1.24696
			2.43427	1.56534	1.13341	1.94508	1.42083	2.40451	1.70013	1.57799	2.31609				1.63674	1.34335	2.03072				1.98383	2.81363	2.71418				1.75318	1.64112	2.13106							2.43523	1.60363	1.18162	1.81998	1.45097	1.01292
			2.45954	1.60991	1.10414	1.85489	1.53779	2.46199	1.71774	1.452	2.2169				1.71206	1.59653	1.52273				1.74271	2.30221	2.31423				1.72186	1.59941	2.21477							2.34596	1.62386	1.06709	1.72847	1.22632	1.69438
			2.32343	1.45589	0.917948	1.92027	1.56839	2.42898	1.80228	1.56185	2.27682				1.91811	1.69692	2.63308				1.5783	2.18306	2.26702				1.49021	1.50991	2.03888							2.33856	1.54016	1.06062	1.83115	1.35486	1.00491
			2.60378	1.6805	1.22297	1.53363	1.42928	2.41778	1.69791	1.40524	2.12837				1.82767	1.83932	1.83073				1.94868	2.67109	2.61499				1.63906	1.47741	1.95938							1.88596	1.57269	1.11538	1.70398	1.2977	0.881709
			2.45958	1.57018	1.19367	1.91171	1.67076	2.49963	1.76101	1.42321	2.22964				2.1146	1.89118	1.94128				1.81586	2.35942	2.44811				1.59506	1.62146	2.33845							2.05478	1.40302	0.911105	1.97506	1.54553	1.0091
			2.1732	1.53053	0.990356	1.97018	1.5271	2.62019	1.66575	1.45541	2.18963				1.8896	2.02661	2.41442				1.63686	2.38398	2.34183				1.54045	1.34351	2.23615							2.37169	1.47221	0.919386	2.05371	1.2707	1.49454
			2.54817	1.67097	1.16807	1.52385	1.33398	2.31425	1.61942	1.39801	2.20072				1.74846	1.69103	2.09071				1.58988	2.17263	2.1773				1.50515	1.41804	2.14066							1.9902	1.46643	0.825693	1.99761	1.4016	0.854247
			2.74326	1.72986	1.2164	1.72888	1.60287	2.56203	1.54499	1.44916	2.17913				1.75489	1.76378	1.99543				2.04551	2.62059	2.70308				1.57191	1.36084	2.3311							1.83677	1.50023	1.08692	1.68477	1.33081	0.815395
			2.09094	1.38494	0.843392	1.84883	1.63773	2.68373	1.67782	1.37464	2.17539				2.17219	2.67181	2.56608				1.90513	1.75188	2.61074				1.76357	1.56958	2.5197							2.29347	1.63917	1.17107	1.97595	1.58513	1.08286
			2.47234	1.66339	1.2651	1.94192	1.64677	2.65409	1.64093	1.41648	2.22244				2.01572	2.17971	2.66394				2.05025	2.63981	2.72154				1.92866	1.7244	2.74856							2.24331	1.54182	1.04525	1.69836	1.25754	1.60558
			2.13072	1.46275	0.976916	1.62418	1.3142	2.35857	1.51322	1.33057	2.15645				1.16435	1.50912	1.87515				1.5838	1.28045	0.950059				1.49508	1.35741	1.89663							2.39482	1.53582	1.06299	1.86108	1.35214	0.845341
			2.24162	1.51872	1.04693	1.78259	1.55083	2.3891	1.62069	1.39575	2.37742				1.73769	2.35487	2.65691				2.14225	1.95541	2.58656				1.75252	1.62921	2.1606							2.03735	1.36973	0.894055	1.82934	1.36878	1.20199
			2.4098	1.63204	1.23075	1.60197	1.44551	2.48094	1.52801	1.35146	2.00992				1.27461	1.58362	1.95219				1.82727	1.52609	2.28224				1.51913	1.40744	1.77048							1.93495	1.4669	0.939813	1.6268	1.23681	0.910269
			1.76013	1.33947	0.812258	1.68456	1.50897	2.32889	1.67854	1.4985	2.28907				1.61626	1.92123	2.12351				1.61316	1.32376	2.30371				1.42852	1.33184	1.73881							2.1243	1.42257	0.931916	1.97557	1.35298	0.792392
			2.81611	1.73299	1.27642	1.88625	1.57109	2.58877	1.78092	1.6268	2.52178				1.54934	1.5068	2.24951				1.74989	1.39869	2.37746				1.60346	1.42038	2.31084							2.33774	1.67308	1.25328	1.69948	1.24454	0.850658
			2.51023	1.58822	1.29872	1.87029	1.57767	2.48733	1.59924	1.34366	2.08187				1.5006	1.39121	0.970766				1.69846	1.44343	2.53654				1.70677	1.50759	2.30958							2.2552	1.53537	1.11473	1.94774	1.38634	0.855436
			2.68252	1.78592	1.3706	1.94114	1.71318	2.36907	1.9247	1.64757	2.52366				1.43538	1.51743	1.97577				1.70445	2.44627	2.441				1.70002	1.51317	2.04326							2.42105	1.5958	1.12417	1.87089	1.29658	0.655666
			2.50062	1.54158	0.992441	1.89386	1.6671	2.67878	1.76134	1.52237	2.22701				2.38414	1.80751	3.02292				1.92041	2.51867	2.69483				1.63988	1.4813	2.26855							1.8391	1.39739	0.923264	2.06814	1.47473	1.08496
			2.22572	1.55974	1.0417	1.76428	1.48644	2.38618	1.81589	1.65878	2.49473				1.52532	1.37979	0.921839				1.76228	2.50865	2.4738				1.64283	1.46416	2.49811							1.92874	1.50907	1.16575	1.93572	1.292	0.859927
			2.5834	1.6847	1.15384	1.74544	1.50791	2.55712	2.03061	1.58398	2.26919				2.06559	2.34331	2.69092				1.92648	2.51237	2.54305				1.7144	1.51903	2.2772							1.74172	1.28613	0.752726	1.9201	1.38606	1.08272
			1.8175	1.44496	0.806446	1.74415	1.46034	2.38493	1.65882	1.42218	2.17433				1.37241	1.26648	0.73018				1.67434	2.34166	2.5255				1.70026	1.54436	2.08881							2.18656	1.47273	1.00776	1.84351	1.53472	0.954243
			1.99074	1.42424	0.824929	2.0114	1.62989	2.57194	1.81328	1.53178	2.30375				1.65982	1.43663	0.847282				1.70452	2.59838	2.07755				1.68149	1.46187	2.42278							2.12088	1.4449	0.920001	1.91002	1.35479	0.960256
			2.57043	1.58945	1.3343	2.02935	1.91275	3.03718	1.71206	1.44048	2.16823				1.94853	1.53502	1.03782				1.97801	2.63249	2.76339				1.7412	1.81706	2.49779							2.46594	1.61378	1.08775	1.97465	1.35876	1.09861
			2.674	1.73434	1.34366	1.43513	1.25262	2.36249	1.79069	1.54231	2.25262				1.72929	1.91941	2.10423				1.96626	2.67996	2.80586				1.59963	1.41979	2.21736							2.05665	1.39671	0.898811	1.75197	1.25622	0.879692
			2.61189	1.55441	1.11616	1.59355	1.44886	2.30138	1.89973	1.7023	2.63773				1.57031	1.44429	0.968575				1.95717	2.44923	2.62719				1.60108	1.47221	2.22156							2.05523	1.48136	0.988087	2.0871	1.51259	1.1873
			2.70433	1.69335	1.20741	1.75191	1.56068	2.63172	1.849	1.56278	2.48122				1.68772	1.40483	1.9285				1.71741	2.36532	2.45394				1.78135	1.57564	2.55715							1.94516	1.4045	0.756621	1.80669	1.33556	0.968208
			2.49089	1.50318	1.20867	1.68664	1.52801	2.4911	1.6405	1.50547	2.44072				1.65393	1.81903	2.2578				1.96593	2.77151	2.44575				1.92711	1.63228	2.16635							2.15265	1.6713	1.10588	1.68974	1.24104	0.632477
			2.33218	1.49026	0.896872	1.71133	1.48382	2.38738	1.99522	1.76909	2.67916				1.48594	1.81612	2.22566				1.71842	2.41913	2.54673				1.57736	1.48231	2.31406							2.24032	1.5901	1.03578	1.71796	1.20624	0.690022
			2.47721	1.52129	0.90922	2.13088	1.79753	2.83849	1.69846	1.40106	2.26872				1.43837	1.63295	2.25503				1.8406	2.68297	2.55986				1.5241	1.38127	2.21869							1.98545	1.60359	1.27207	1.97075	1.36114	0.881038
			1.9185	1.25433	0.892095	1.86711	1.69421	2.577	1.57378	1.3745	2.3453				1.87176	2.22444	2.43634				1.76949	2.23227	2.5363				1.38417	1.20337	2.14569							1.91651	1.35418	0.898596	1.64865	1.29295	0.968941
			2.56547	1.53839	1.06269	1.90063	1.41654	2.46934	1.68117	1.45868	2.35026				1.90029	2.32994	2.62502				1.77738	2.38661	2.58558				1.45951	1.28321	2.28594							2.10241	1.44801	1.00491	2.02326	1.47077	1.177
			2.75747	1.70152	1.41287	1.77707	1.61614	2.63557	1.699	1.40917	2.29168				1.38212	1.76313	2.20802				1.84334	2.57669	2.55305				1.66398	1.43918	2.47758							2.06623	1.52669	1.00843	2.01266	1.49904	1.92049
			2.55641	1.6243	1.38767	1.85593	1.63371	2.63559	1.99582	1.6894	2.42819				1.39685	1.76606	2.23381				1.7236	2.32349	2.57714				1.72305	1.58993	2.61005							2.15594	1.48572	0.975477	1.85377	1.24532	1.42603
			2.70742	1.57609	1.17813	1.53168	1.321	2.27894	1.85482	1.60091	2.29925				1.74363	1.56288	2.47512				1.85179	2.39259	2.69599				1.90762	1.62219	2.12784							2.16503	1.60308	1.00441	1.83336	1.33493	0.924482
			1.99551	1.40884	0.645384	1.64788	1.45726	2.35581	1.67911	1.44576	2.21106				1.26731	1.56325	2.01684				1.70297	2.40448	2.51878				1.81792	1.66157	2.24794							2.11468	1.44655	0.966372	1.86813	1.31461	1.02771
			2.48504	1.76255	1.37629	1.30821	1.20794	1.98823	1.91458	1.6163	2.45032				1.78298	1.56663	2.39524				1.76609	2.24841	2.64411				1.60903	1.4529	1.88291							2.5781	1.7103	1.16505	1.89083	1.43918	1.13329
			2.68524	1.64577	1.17948	2.43008	1.95403	2.8795	1.99098	1.75462	2.57733				1.97967	1.6697	2.37796				1.50907	1.97351	2.38996				1.90634	1.75754	2.6178							1.66802	1.39156	0.765186	1.82881	1.34712	1.09589
			2.52364	1.66652	1.28613	1.80746	1.55955	2.4081	1.62664	1.34412	2.21261				1.59907	1.86222	2.57672				2.00972	2.15663	2.55709				1.79206	1.99588	2.71239							2.20906	1.54751	1.11538	1.7559	1.28885	0.741136
			2.55095	1.63843	1.25262	1.86579	1.65185	2.56887	1.78958	1.41719	2.13831				1.99103	2.10677	2.63436				1.96282	1.68439	2.73512				1.62199	1.39211	2.24765							2.09227	1.38339	0.815656	1.95362	1.39671	1.18553
			2.40773	1.62052	1.27857	1.87633	1.70013	2.64979	1.8987	1.64638	2.3969				1.80615	1.52021	0.928717				1.64202	2.22197	2.30265				1.39808	1.29468	1.66153							2.04394	1.45963	1.00305	1.98887	1.42193	1.62146
			2.18294	1.53343	0.846313	1.72027	1.5479	2.58573	1.75567	1.53586	2.4624				1.84728	1.61241	2.64393				1.71826	2.2448	2.48096				1.53058	1.35876	2.45696							2.23978	1.48567	1.01176	2.09134	1.59511	1.16166
			2.5243	1.81312	1.4194	1.9762	1.74305	2.69429	1.57817	1.4153	2.27421				1.74039	2.32055	2.31468				1.91198	2.61268	2.70168				1.54261	1.41076	1.77068							1.79709	1.4729	0.973128	1.77419	1.3432	1.07861
			2.24973	1.50082	0.89122	1.61987	1.46193	2.24013	1.90728	1.66699	2.38657				1.48783	1.39024	1.87633				2.13446	2.44701	2.52712				1.80308	1.62085	2.58336							2.11684	1.52872	1.00119	1.52872	1.23583	0.89449
			2.23663	1.38739	0.863673	1.92846	1.75152	2.73765	1.70455	1.41471	2.29443				1.77775	2.66516	2.43191				1.89037	1.63623	2.49575				1.80381	1.61154	2.47945							2.17421	1.44837	0.84704	1.731	1.31994	1.06475
			2.59356	1.5891	1.15765	1.64089	1.45797	2.32252	1.77356	1.49208	2.39778				1.78334	1.59907	2.39257				1.97235	2.20246	2.74536				1.81189	1.69682	2.31209							2.48556	1.60206	1.15824	2.26276	1.44472	1.44441
			2.59681	1.65938	1.21036	1.92932	1.57857	2.42612	1.78536	1.55369	2.33475				1.40052	1.32141	2.16123				1.69006	2.18398	2.41334				1.52588	1.35433	1.80066							2.36966	1.56213	1.04769	1.92227	1.44466	1.08636
			2.11795	1.56194	0.911314	1.80279	1.59394	2.42118	1.64581	1.3976	2.31724				1.45164	1.40214	1.18117				1.55536	1.87947	2.44891				1.6038	1.76484	2.22546							1.97865	1.47667	1.07318	1.68506	1.26924	0.766937
			2.43513	1.60752	1.3869	2.45182	1.76157	2.66749	1.82363	1.5503	2.36675				1.42705	2.1062	2.1127				1.86644	2.46305	2.72128				1.64519	1.4985	2.07615							2.16112	1.51322	0.951204	1.88227	1.41687	0.871985
			2.37647	1.48472	1.28542	1.98976	1.7284	2.7985	1.70108	1.40066	2.3345				1.31872	1.22622	1.1647				1.77753	1.51499	2.56648				1.78441	1.59843	2.46798							1.92006	1.3397	0.888146	1.75787	1.36994	0.864371
			2.62788	1.60367	1.2508	1.57776	1.40697	2.33407	1.75856	1.46386	2.23409				1.52011	1.38494	2.40972				1.89109	1.70924	2.25152				1.63113	1.44691	2.2593							2.36145	1.58637	1.1159	1.89183	1.42928	1.1894
			2.47564	1.63033	1.1494	1.62467	1.43073	2.28929	1.85176	1.57123	2.34131				1.68779	2.46131	2.34083				1.74958	2.44356	2.53849				1.71387	1.56852	2.20349							2.44217	1.64256	1.11171	1.96951	1.54133	1.33838
			2.22435	1.48739	1.02627	1.64519	1.48377	2.44384	1.86423	1.61258	2.27699				2.13684	1.93032	2.75246				1.65173	1.98005	2.51179				1.51939	1.40248	1.9384							2.23	1.48811	0.972947	1.78289	1.24006	0.969489
			2.38448	1.64588	1.13027	1.94789	1.69761	2.51287	1.70997	1.44533	2.35808				1.3706	2.03914	2.06912				2.01022	2.30519	2.56686				1.78555	1.61386	2.64388							2.46815	1.67373	1.3113	1.83498	1.46608	0.893403
			2.17394	1.45025	0.947376	1.36158	1.24619	2.3563	1.93893	1.62913	2.52197				1.74049	1.5272	2.20734				1.85348	2.43291	2.59305				1.49306	1.38276	1.62933							1.81044	1.46492	1.02803	1.73741	1.3919	0.823909
			2.17234	1.46812	1.12761	2.01378	1.59937	2.52099	1.57123	1.31692	2.09199				1.51784	1.84055	2.31909				2.04629	2.43474	2.62078				1.60334	1.46281	2.32611							2.63946	1.67811	1.16084	1.99446	1.50706	1.49432
			2.49542	1.58508	1.26887	1.58278	1.42456	2.41356	1.75844	1.43419	2.19847				2.01592	1.84165	2.58084				2.07464	2.67278	2.81122				1.64542	1.51348	1.88007							2.31984	1.52781	1.01043	2.23325	1.59881	1.45146
			2.48673	1.58362	1.1001	1.74222	1.40544	2.27725	1.74073	1.3649	1.99303				1.74922	1.9433	2.0483				1.56297	1.41017	1.7102				1.79508	1.58575	2.58387							2.36034	1.56852	0.999659	1.74046	1.33666	0.953864
			2.25687	1.52801	1.15801	1.74715	1.59662	2.56186	1.60718	1.36666	2.10163				1.76647	1.93999	2.24862				1.55899	2.10874	2.37238				1.67549	1.51582	2.25523							2.1975	1.58504	1.05089	1.81464	1.48046	0.745748
			2.1944	1.51913	1.05058	1.61253	1.50141	2.55715	1.67065	1.38934	2.22255				1.66005	1.34956	2.41598				1.91951	2.51889	2.55542				1.72693	1.67376	2.5151							2.10508	1.48046	1.13716	1.69723	1.34651	0.709735
			2.44459	1.57902	1.29451	1.89008	1.69552	2.68413	1.91512	1.59606	2.4203				2.03357	1.7639	2.32105				1.72476	2.05917	2.46419				1.42392	1.29598	1.89105							2.05485	1.47752	1.02914	1.80069	1.42405	0.916506
			2.20636	1.51624	1.0749	1.72373	1.58255	2.5315	2.08496	1.79341	2.72854				1.78118	1.49682	2.52689				1.86983	2.52263	2.60731				1.81745	1.62825	2.61341							2.09961	1.42186	0.900956	2.12667	1.6414	2.08988
			2.29803	1.61116	1.17666	1.74749	1.50184	2.38324	1.71466	1.49142	2.15102				1.70036	1.72901	2.33033				1.95447	1.92333	2.68608				1.61946	1.44934	2.25292							2.12966	1.52614	0.99658	1.81286	1.40194	0.86157
			2.35214	1.66736	1.22419	1.85162	1.47661	2.27113	1.36578	1.1729	1.73875				1.67614	1.43905	2.01549				1.6266	2.38661	2.35998				1.66615	1.7277	2.46338							2.1499	1.51924	1.08215	2.08174	1.53428	1.26073
			2.73315	1.79129	1.43275	1.83739	1.64662	2.60921	1.92454	1.63867	2.42235				2.0691	2.47539	2.73279				1.87493	2.37221	2.73878				1.76475	1.58632	2.58539							2.44198	1.72102	1.32642	1.91006	1.36681	0.849456
			2.50917	1.81936	1.50881	1.84398	1.42991	2.39675	2.42942	1.80249	2.64357				1.77616	1.85546	2.85671				1.58535	2.0871	2.2971				1.65724	1.47956	2.11682							2.17538	1.67297	1.05884	1.92677	1.44294	1.0293
			2.37888	1.68262	1.16969	2.26198	1.77195	2.69821	1.82219	1.58157	2.16078				1.65333	2.26488	2.23749				1.66072	1.49125	1.89379				1.49834	1.38913	1.80931							2.06682	1.46392	1.07776	2.00356	1.35711	1.33049
			2.24747	1.58663	1.07	1.84595	1.66446	2.75509	2.13823	1.65386	2.36165				2.06341	2.68535	2.78374				1.91696	2.46112	2.73119				1.58442	1.46968	2.02122							2.03064	1.52811	0.956131	1.70707	1.34918	0.839958
						1.67086	1.56617	2.27054	1.91018	1.47106	2.39816				1.98772	1.96799	2.53548				1.68096	1.46701	2.25383				1.36431	1.42514	1.76839							2.1108	1.44533	1.28894	1.87947	1.56875	1.06811
						1.83528	1.41471	2.19045	2.36749	1.67354	2.46933				1.79657	2.47212	2.34161				1.97438	2.23651	2.43461				1.6823	1.48355	2.39583							2.36823	1.56705	1.18741	1.68908	1.3137	1.40079
						2.00119	1.79739	2.79191	1.81784	1.52745	2.30098				1.81092	2.36605	2.44722				1.8189	2.67591	2.55051				1.74989	1.54084	2.56502							2.27876	1.34025	0.761368	2.38549	1.7191	1.29451
						1.89006	1.67383	2.60137	1.62604	1.26147	2.00425				1.78126	1.85686	2.40873				1.93446	1.80653	2.75375				1.46363	1.34605	1.79294							1.75303	1.36358	0.794857	1.97122	1.51608	1.36343
						1.80886	1.66272	2.4601	2.202	1.76769	2.52379				1.38823	1.2775	1.72141				1.72837	2.35298	2.54004				1.63663	1.49497	2.05711							1.93273	1.41921	1.42353	1.77545	1.39548	0.891658
						1.89885	1.76372	2.59028	1.82201	1.49317	2.26054				1.54339	1.43794	2.34394				2.1365	1.69562	1.49492				1.63279	1.53223	2.26044							2.21634	1.42978	1.18285	1.79088	1.35561	0.826964
						2.16889	1.65249	2.6122	1.80984	1.53033	2.26732				1.86115	2.17915	2.47845				1.56213	2.32982	2.40247				1.59528	1.41241	2.37718							1.94851	1.39534	1.5268	1.90053	1.45945	1.30863
						2.04561	1.53507	2.61574	1.976	1.69217	2.29239				2.04869	2.25028	2.74145				1.86353	1.7474	2.65614				1.56492	1.366	2.04474							1.88162	1.45601	1.09847	1.87089	1.41149	0.970219
						2.03683	1.58839	2.38189	2.04867	1.52339	2.26028				1.82694	1.81015	2.38229				1.74262	1.49015	2.43172				1.5783	1.46858	1.80252							2.1772	1.39767	0.841433	2.06762	1.52283	1.13516
						1.75016	1.32303	2.27466	2.11929	1.81921	2.62695				1.69082	2.00793	2.22918				1.88678	2.41007	2.56036				1.76714	1.5677	2.55219							2.21045	1.39658	1.43912	1.81983	1.33437	0.848008
						1.69958	1.5181	2.42748	1.81688	1.55531	2.3355				2.09448	2.53917	2.4536				2.01396	2.54901	2.78529				1.74755	1.52927	2.54458							2.19164	1.55207	1.51985	1.82029	1.32384	0.829997
						1.75402	1.52806	2.46891	1.68629	1.38844	2.11564				1.95305	2.74467	2.68448				1.96982	1.77713	2.73934				1.60291	1.49251	1.92172							1.84524	1.39149	0.786584	1.57251	1.27416	0.775303
						1.76545	1.63906	2.66517	1.71367	1.45761	2.26377				2.06808	2.13118	2.79723				2.00968	1.77267	2.82556				1.66736	1.70006	2.41591							2.24102	1.44831	0.875855	1.85889	1.44661	1.66677
						1.64807	1.54324	2.51296	1.81698	1.54407	2.30281				1.64136	1.44374	2.54663				1.77247	1.52201	2.02789				1.59028	1.48733	1.94091							1.89527	1.44085	0.90901	1.90827	1.44374	1.69696
						1.60414	1.42296	2.1456	2.24873	1.84473	2.75256				1.64891	1.50264	2.38893										1.46684	1.37284	1.61079							2.15512	1.49704	1.16784	1.59115	1.26639	1.37334
						2.0511	1.45744	2.43242	1.7699	1.53318	2.22555				1.62028	1.45188	2.50438										1.49736	1.30552	1.645							1.66652	1.44698	0.717311	1.93012	1.45344	1.29112
						1.78343	1.51515	2.4512	1.94408	1.47118	2.39655				1.57342	1.70897	2.52386										1.62199	1.4245	2.45691							2.07996	1.54823	0.981383	1.82117	1.33295	0.80458
						1.68322	1.64338	2.44335	1.95658	1.65653	2.44497				2.13429	1.85496	2.68599										1.67466	1.5096	2.51021							2.39597	1.58104	1.30829	1.96857	1.50211	1.31204
						1.73897	1.5905	2.62423	1.72534	1.43086	2.30452				1.488	1.65615	2.4877										1.77545	1.62459	2.5727							2.13707	1.31904	1.21234	1.72862	1.29735	0.802438
						1.83161	1.65355	2.50855	1.77719	1.56316	2.30082				1.83035	1.66955	2.44212										1.80793	1.577	2.61945							2.3842	1.52715	1.13939	1.74249	1.35531	0.974394
						1.88764	1.71904	2.59841	1.88856	1.56599	2.41595				1.5632	2.25916	2.09074										1.56236	1.42699	2.06789							2.45262	1.53557	1.27152	1.8565	1.369	1.20113
						1.76007	1.60579	2.39653	1.91217	1.59472	2.52838				1.86546	1.58287	0.83326										1.45079	1.35838	1.5694							2.30259	1.40664	0.850898	1.92912	1.34574	0.97978
						1.77962	1.64738	2.55318	1.74593	1.54212	2.30969				1.48717	1.40711	2.49263										1.78508	1.57424	2.49547							2.10335	1.32738	1.31329	1.83838	1.34358	0.988087
						1.89384	1.60151	2.50399	1.83694	1.57473	2.31099				1.74033	1.8161	2.15937										1.81773	1.51018	2.36533							1.95848	1.41837	0.858042	1.78784	1.39114	0.851618
						1.69968	1.61245	2.48577	1.87093	1.56673	2.50433				1.28054	1.17756	2.02297										1.89338	1.67632	2.59496							2.26144	1.47031	1.10481	1.63721	1.3269	1.20571
						1.65533	1.45839	2.34325	1.76565	1.60465	2.2609				1.83141	2.04403	2.36033										1.55064	1.39328	1.81597							1.87915	1.53328	0.915886	1.9441	1.4614	1.06269
						1.86446	1.54717	2.64864	1.73217	1.38021	2.17962				1.92359	2.55424	2.15012										1.50232	1.36725	2.02651							2.17542	1.42584	1.10091	2.06338	1.41023	1.47729
						2.18058	1.65904	2.72978	1.85217	1.67141	2.36015				1.68811	2.34468	2.22585										1.45103	1.30737	2.01302							2.05857	1.50146	0.874038	1.65484	1.2926	1.03105
						1.62276	1.42845	2.30309	1.61124	1.39059	2.30891				1.60588	1.74798	2.22371										1.57996	1.48427	1.87027							1.80955	1.43738	1.21764	1.9483	1.45779	1.16143
						1.89735	1.68085	2.67194	1.80692	1.58291	2.54837				1.62093	1.90072	2.57175										1.55379	1.40764	1.70142							2.06033	1.50616	1.02883	1.99823	1.37284	0.924685
						1.56105	1.40018	2.38841	1.89763	1.59658	2.37049				1.29804	1.31502	1.86838										1.43463	1.317	1.74971							2.55621	1.62507	1.11695	2.00751	1.57618	1.09589
						1.43874	1.3223	2.24249	1.85071	1.58269	2.25349				1.89216	2.3825	2.43206										1.72141	1.56921	2.24963							2.27946	1.42514	0.810417	1.92063	1.446	0.896872
						1.95829	1.56779	2.26427	1.81758	1.59224	2.44557				1.55635	1.6517	2.12582										1.69241	1.48855	2.39888							2.01251	1.30879	0.881933	1.71275	1.25688	0.878792
						1.74511	1.61552	2.38734	1.86769	1.64585	2.49843				2.18839	1.92584	2.52701										1.66176	1.6215	2.49485							2.53255	1.61758	1.14868	1.57337	1.37529	1.62749
						1.83015	1.57086	2.64844	1.76854	1.57627	2.34291				1.9208	1.61278	2.48914										1.6245	1.50902	2.11263							2.17341	1.48276	1.52856	1.9488	1.39575	0.90985
						1.75101	1.55847	2.49504	1.85792	1.60663	2.44126				2.0092	1.718	2.63072										1.66725	1.44417	2.32374							2.23824	1.48999	1.1032	1.86829	1.32746	0.751521
						1.88698	1.63473	2.38572	1.79589	1.56213	2.25467				1.886	1.97587	2.32148										1.48694	1.34002	1.58504							2.30108	1.39794	1.38851	1.83826	1.34796	1.53502
						2.23143	1.69709	2.56295	1.65552	1.40804	2.24136				1.8483	2.36327	2.26961										1.82638	1.64368	2.52556							2.07615	1.29477	0.984395	1.80295	1.25433	1.02659
						1.80152	1.65033	2.61099	1.81352	1.58751	2.30625				1.78842	1.80777	2.65536										1.6587	1.55016	1.82858							1.83689	1.44441	0.695894	2.14359	1.63576	1.45874
						1.56376	1.32882	2.21875	1.93705	1.72157	2.51392				1.8592	2.3428	2.57876										1.66864	1.49048	2.35872							2.30116	1.55178	1.0759	1.82503	1.30341	0.741445
						1.60266	1.43812	2.47802	1.7727	1.51593	2.366				1.85329	1.59111	2.41974										1.678	1.48057	2.35849							1.63394	1.39719	1.43269	1.86007	1.4151	1.18564
						1.76702	1.59619	2.54016	1.80591	1.64384	2.3551				1.88423	2.00424	2.36444										1.73478	1.64326	2.21649							2.38446	1.47706	0.826964	1.94359	1.41895	1.02707
						1.77264	1.61758	2.53642	1.80007	1.60886	2.50005				1.68551	2.05011	2.01322										1.55044	1.54378	2.20818							1.85993	1.53218	1.22561	1.69904	1.28798	0.851378
						1.87712	1.49936	2.62602	1.673	1.49893	2.27579				1.79176	2.62536	2.41624										1.71923	1.55121	2.33912							2.18362	1.51903	0.976377	1.59019	1.32084	0.954999
						1.55025	1.35055	2.29313	1.85415	1.62365	2.47616				1.803	1.86519	2.31609										1.77131	1.61419	2.40169							1.87458	1.4335	1.20337	1.81242	1.32658	0.783231
						1.69245	1.51795	2.38843	1.78253	1.56525	2.2814				1.94962	1.67032	2.73975										1.76346	1.66652	2.07291							1.79717	1.31204	1.29658	1.9602	1.43651	0.862973
						1.91348	1.80335	2.74408	1.70496	1.52211	2.28296				1.56288	2.17691	1.86709										1.86535	1.7727	2.64614							2.06285	1.55202	1.43369	1.77097	1.38424	0.893185
						1.38613	1.31593	2.27024	2.00462	1.7692	2.46287				1.47284	1.33791	2.09845										1.6414	1.57414	2.08682							1.73085	1.4151	0.879692	1.63548	1.35883	1.43225
						1.85707	1.69297	2.5598	1.80389	1.65525	2.47321																1.37342	1.29667	1.49169							1.96735	1.31312	0.752425	1.79261	1.31038	0.975837
						1.71502	1.53646	2.47522	1.81181	1.56278	2.37594																1.67921	1.94363	2.51298							2.0053	1.43943	1.08914	1.71793	1.41267	1.56148
						1.72626	1.46829	2.33346	1.65536	1.45146	2.23653																1.84185	1.65582	2.49821							2.17235	1.51374	1.41254	1.90407	1.47342	1.20508
						1.97385	1.77829	2.78444	1.9993	1.81589	2.58487																1.78642	1.56719	2.2115							2.14974	1.50632	1.36534	1.86435	1.51525	1.1028
						1.76784	1.65967	2.56254	1.79469	1.64077	2.2986																1.63379	1.99403	2.04249							2.00547	1.47519	0.671917	2.00168	1.41373	1.09493
						1.56682	1.34949	2.17584	1.77647	1.58923	2.43466																1.58984	1.43675	2.1832							1.54968	1.3595	1.2651	2.14191	1.4979	1.25252
						2.0478	1.62378	2.41275	1.73202	1.5792	2.26439																1.38816	1.48416	1.74779							2.30065	1.4544	0.967107	1.89622	1.41307	0.913606
						2.10154	1.68241	2.62567	1.77249	1.57889	2.28224																1.41103	1.42443	1.60604							2.07223	1.39528	0.974936	2.22525	1.49312	1.60261
						2.2127	1.65457	2.76223	1.88494	1.67017	2.41332																1.78126	1.92612	2.45761							2.72421	1.79327	1.26841	1.86695	1.35606	1.13566
						1.81823	1.67596	2.53634	1.9193	1.68174	2.50298																1.71551	1.5671	2.3169							2.49192	1.4813	1.43899	1.897	1.40677	1.01671
						1.92008	1.67115	2.54285	1.88485	1.60202	2.28109																1.6391	1.57155	2.08899							2.37524	1.48433	0.944095	1.77926	1.40771	0.800286
						1.89954	1.54596	2.48011	1.72776	1.48689	2.29854																1.61942	1.49769	1.93989							1.88032	1.42559	0.713046	1.95818	1.42712	1.0106
						2.27222	1.84449	2.89903	1.62945	1.44072	2.32059																1.72588	1.81286	2.40301							1.98076	1.39534	0.919181	2.0728	1.47462	1.08314
						1.79035	1.56663	2.49867	1.80573	1.57464	2.38451																1.55649	1.80109	2.00314							1.91127	1.53552	1.40099	1.74532	1.38599	1.00592
						1.70957	1.42883	2.25415	1.7636	1.53834	2.27494																1.71643	1.929	2.42775							2.02836	1.36922	0.986684	1.76917	1.35779	1.08074
						1.74547	1.58233	2.46155	1.4966	1.39211	2.2644																1.67585	1.58901	2.01914							2.19172	1.4831	0.881038	1.97758	1.58508	1.34443
						2.00585	1.61954	2.67784	1.65423	1.48405	2.13978																1.79891	1.60448	2.31373							1.61299	1.26924	1.1586	1.5555	1.37622	1.12558
						1.76732	1.61568	2.45195	2.07015	1.80629	2.57488																1.47112	1.34674	1.86759							2.10451	1.52237	1.49405	2.52816	1.86465	1.39774
						1.99834	1.69934	2.66392	1.76396	1.56204	2.40807																1.70074	1.46927	2.23746							1.7076	1.31749	0.613821	2.02474	1.52548	1.27134
						1.92902	1.60397	2.60616	1.99403	1.71492	2.46539																1.68565	1.53048	2.38521							1.94672	1.41706	1.70219	1.85085	1.44521	1.49947
						1.86495	1.7096	2.59795	1.77727	1.55998	2.35526																1.73594	1.54833	2.06117							1.58099	1.28206	1.16703	1.94328	1.50664	1.23563
						1.66934	1.50547	2.30597	1.59398	1.44643	2.25614																1.61712	1.48971	2.09101							2.49235	1.57722	1.10654	1.95583	1.52093	0.897088
						1.71436	1.4706	2.58024	1.79376	1.62398	2.27957																1.738	1.61378	2.30852							2.03577	1.40181	0.809097	2.09519	1.43992	1.1779
						1.70169	1.47146	2.42337	1.81537	1.5826	2.35778																1.49693	1.48321	1.67621							2.36014	1.49092	1.01818	1.94973	1.34343	1.2248
						1.43551	1.48091	2.41008	1.88236	1.58914	2.32037																1.5464	1.57618	1.99503							2.36288	1.53223	1.035	1.87486	1.2939	1.03515
						1.81063	1.63929	2.52547	1.99502	1.76633	2.59629																1.45422	1.6872	1.51463							2.10154	1.35055	0.662387	2.12379	1.46281	1.38781
						1.87187	1.69781	2.58385	1.61889	1.43669	2.15164																1.59653	1.7381	2.09716							1.92779	1.38035	1.14295	1.72095	1.19844	0.725078
						1.92805	1.48783	2.54516	1.71301	1.5215	2.40208																1.78633	1.603	2.42876							1.83403	1.45097	1.79633	1.94634	1.417	1.0806
						1.77533	1.55102	2.41191	1.68569	1.48772	2.12316																1.45785	1.7205	1.68124							2.12592	1.41182	1.22763	1.99074	1.50382	1.40275
						1.65919	1.549	2.37335	1.79316	1.58291	2.18999																1.43967	1.3397	1.86194							2.11764	1.44355	1.01506	2.25286	1.51007	1.38417
						1.57414	1.41036	2.40424	1.69904	1.56986	2.21366																1.73647	1.68046	2.19297							2.22174	1.42813	0.918154	1.63275	1.19247	1.32108
						1.61283	1.51243	2.45182	1.82296	1.56246	2.30869																1.71007	1.55993	2.10234							1.70449	1.47175	1.73757	1.8439	1.5237	1.67445
						1.86185	1.67617	2.6078	1.9193	1.64291	2.40937																1.57387	1.48622	1.84835							2.12643	1.46304	0.844368	1.72783	1.31121	1.24133
						2.02276	1.76539	2.66451	1.93775	1.688	2.34957																1.80332	1.63295	2.3589							1.96503	1.37843	0.648073	1.78374	1.27642	1.36973
						1.84121	1.56274	2.52992	1.71047	1.375	2.30759																1.46275	1.95098	1.7205							2.30394	1.50733	1.03875	1.69771	1.35214	1.33081
						2.11462	1.75513	2.69648	1.75402	1.59207	2.16245																1.61345	1.55245	2.071							1.85054	1.37168	0.858278	2.91587	2.17202	1.76437
						2.10258	1.74431	2.79514	1.72986	1.52548	2.16917																1.65926	1.85078	2.2738							2.0675	1.38676	0.893838	2.10677	1.4457	1.46134
						1.71803	1.58104	2.538	1.68131	1.49459	2.28121																1.64998	1.75582	2.13351							1.97618	1.35305	0.791292	1.85119	1.36512	1.25942
						1.78022	1.5044	2.67336	1.64365	1.59389	2.34394																1.34933	1.43281	1.59567							1.86563	1.31544	0.998123	2.04399	1.37815	1.17072
						1.92767	1.74627	2.68698	1.82073	1.50109	2.50705																1.68477	1.53765	2.05756							1.87269	1.44208	0.798122	2.08366	1.48136	0.997266
						1.45326	1.35403	2.15183	1.60588	1.49065	2.10233																1.81438	1.66224	2.05367							2.08143	1.54373	1.02127	1.89842	1.4822	1.22824
						1.99123	1.60321	2.62432	1.79275	1.56325	2.3132																1.44533	1.74913	1.69934							2.16281	1.51269	1.35674	1.78306	1.25423	0.988437
						1.63497	1.47169	2.52572	1.81375	1.54363	2.41628																1.30577	1.55744	1.51841							2.16289	1.63855	1.16668	1.67989	1.30171	0.933904
						1.57219	1.39197	2.44764	1.61448	1.32826	2.25135																1.51985	1.72999	1.64124							1.91789	1.33822	0.917124	1.87011	1.31254	1.15966
						2.50507	1.80862	2.94735	1.65238	1.4488	2.25433																1.69442	1.863	2.18997							2.25244	1.46927	1.17015	2.20965	1.45815	1.67545
						1.86588	1.68947	2.63075	1.75252	1.51733	2.28819																1.80437	1.6496	2.25568							2.14803	1.60495	1.02305	1.8841	1.30018	1.37971
						1.71037	1.46474	2.44987	1.81975	1.65472	2.41887																1.6551	1.55073	1.78044							2.25517	1.56585	1.08984	1.97999	1.43862	1.04678
						1.71943	1.54251	2.54218	2.02412	1.78259	2.53948																1.36732	1.32198	1.97796							2.03947	1.42398	1.07289	1.94616	1.60052	1.29069
						1.7773	1.46022	2.46745	1.63596	1.42173	2.23814																1.6912	1.52831	2.0808							2.298	1.53487	1.49426	2.06744	1.47198	1.23404
						1.81438	1.67632	2.60865	1.76542	1.4621	2.29823																1.51039	1.91048	1.80719							2.16318	1.50157	1.19323	1.84344	1.29598	1.4491
						1.69214	1.46643	2.37207	1.69682	1.50302	2.21673																1.5645	1.43023	1.95367							1.83308	1.39301	0.971494	2.092	1.41491	1.12044
						1.63753	1.42934	2.4075	1.82793	1.68755	2.49638																1.50616	1.64515	1.99225							1.89458	1.32545	0.798664	1.89065	1.49328	1.38269
						1.80801	1.69658	2.55039	1.9828	1.70887	2.45106																1.44362	1.44922	1.61481							2.2167	1.40651	0.979066	2.00857	1.44843	1.56626
						1.64983	1.48265	2.40253	1.77755	1.61502	2.30699																1.49812	1.50764	2.37781							1.98602	1.40997	0.857333	2.107	1.41083	1.53745
						1.80066	1.6343	2.50231	1.73306	1.48438	2.25862																1.64372	1.5375	2.45214							1.92239	1.38276	0.905425	1.57645	1.19258	1.25185
						2.26589	1.81273	2.96319	1.85612	1.64658	2.39545																1.75321	1.96069	2.5729							2.29997	1.65896	1.19823	2.02077	1.52629	1.16622
						1.57627	1.45127	2.17441	1.74354	1.56218	2.36943																1.78975	1.6504	2.63185							2.04958	1.39397	0.920819	1.8914	1.433	1.12875
						1.7101	1.54187	2.40903	1.52674	1.37715	2.17973																1.56576	1.43375	2.19167							1.91599	1.42813	1.12761	1.93838	1.34358	0.90838
						2.30032	1.83035	2.713	1.92212	1.69082	2.63836																1.6811	1.54992	2.28733							2.21146	1.49818	1.07533	1.96199	1.51327	0.911105
						1.88611	1.61766	2.45956	1.81573	1.59389	2.35406																1.61457	1.88283	2.40328							2.17314	1.45049	1.12964	1.6554	1.29949	1.05346
						1.76498	1.47221	2.56974	1.54099	1.36202	1.99374																1.87935	1.81005	2.29578							2.24775	1.57758	1.06343	1.79638	1.753	2.04699
						1.95784	1.72524	2.65802	1.68604	1.44171	2.2888																1.45392	1.51779	2.32734							2.17574	1.38948	0.916299	1.83055	1.32666	0.89122
						1.77186	1.6396	2.62677	1.8508	1.57718	2.3538																1.73869	1.9549	2.4976							2.02773	1.45374	1.04432	1.99793	1.46298	1.40764
						1.99163	1.74129	2.66771	1.75749	1.54451	2.31896																1.709	1.78566	2.3816							2.40584	1.61975	1.23573	2.11988	1.47473	1.00943
						1.89823	1.53779	2.50014	1.77844	1.58896	2.26839																1.61659	1.54222	2.39079							1.93926	1.36416	0.859221	1.94968	1.28807	1.25707
						1.75318	1.57659	2.63744	1.5792	1.41928	2.10876																1.61803	1.53423	2.49913							2.04748	1.50092	1.00893	2.09431	1.47786	1.49131
						1.87256	1.70944	2.69696	1.92219	1.77533	2.48037																1.76781	1.56733	2.24851							2.32572	1.73591	1.32545	1.9851	1.55445	1.90519
						2.19925	1.74538	2.56711	1.78958	1.57018	2.23217																1.7629	1.61535	2.66231							2.03814	1.44698	0.97113	2.18444	1.35704	1.37045
						1.7075	1.47797	2.48453	1.79223	1.57068	2.36927																1.75273	1.61345	2.65472							1.76545	1.38788	1.09766	1.79969	1.30518	0.93608
						1.75402	1.5478	2.54595	1.48533	1.30171	1.93088																1.62154	1.81823	2.44618							2.12519	1.44245	1.00017	1.96308	1.42953	0.996752
						1.6107	1.52604	2.40615	1.8431	1.52538	2.26009																1.72524	2.05997	2.57686							1.82597	1.41746	1.07375	1.78622	1.44349	1.35456
						2.13972	1.8406	2.79572	1.86877	1.54736	2.59117																1.51639	1.40497	2.57666							1.99407	1.45672	1.04355	1.54304	1.23374	0.846313
						1.97609	1.70365	2.64595	1.73894	1.54557	2.24042																1.61626	1.66571	2.55007							2.12982	1.53258	1.05089	2.14694	1.46643	1.12122
						1.83241	1.70472	2.58497	1.64116	1.45013	2.24816																1.61208	1.67829	2.45189							1.75564	1.3805	0.819544	1.90441	1.37486	0.874493
						1.88768	1.74243	2.7299	1.74639	1.53631	2.31696																1.54543	1.8216	2.37893							2.27994	1.57478	1.59963	1.97002	1.47089	1.44928
						2.42742	1.71819	2.75244	1.78533	1.54659	2.36593																1.55833	1.55796	2.49614							1.84967	1.38522	0.885716	1.94622	1.43269	1.00255
						2.1014	1.64147	2.71557	1.84566	1.5645	2.28645																1.46742	1.48483	2.27992							2.08732	1.37255	0.805647	2.06067	1.53373	1.0524
						1.77818	1.63686	2.52732	1.81931	1.59407	2.47451																1.55464	1.4491	2.42249							2.08219	1.5658	1.06372	1.95263	1.34242	0.942543
						1.76513	1.47002	2.33331	1.81102	1.63611	2.26975																1.70506	1.83742	2.62092							1.98238	1.44466	0.976916	2.08205	1.32489	1.47729
						1.78917	1.44789	2.18613	1.77065	1.71663	2.21921																1.66116	1.70036	2.23352							2.1001	1.42533	0.963788	1.98218	1.47678	0.899456
						1.83655	1.62333	2.62121	1.77985	1.54363	2.26875																1.68604	1.53991	2.56396							2.01579	1.41602	1.33184	1.67736	1.54857	2.08848
						1.88576	1.64738	2.65143	1.80263	1.60087	2.26894																1.72885	1.60414	2.34077							1.92817	1.32408	0.852097	1.99515	1.49032	1.40005
						1.78608	1.62044	2.64828	1.77858	1.60095	2.37749																1.62475	1.91408	2.49849							2.13299	1.47689	0.943514	1.8752	1.44704	1.44971
						1.66729	1.46991	2.50194	1.73726	1.47888	2.17026																1.56636	1.70172	2.10211							2.04687	1.40537	1.0203	1.88715	1.85936	1.86635
						1.95191	1.55564	2.42989	1.83208	1.63057	2.34016																1.666	1.48444	2.5059							2.07171	1.50424	1.05436	2.07419	1.43111	1.57785
						1.90098	1.67369	2.59428	1.74027	1.54992	2.20457																1.45164	1.36571	2.22433							2.27637	1.5217	1.04201	1.74538	1.29503	1.33587
						1.71239	1.52987	2.46875	1.82117	1.68748	2.48516																1.52558	1.46852	2.29337							2.00302	1.50875	1.07102	1.75962	1.62232	1.61041
						2.10233	1.692	2.65062	1.9141	1.66944	2.21788																1.61357	1.45344	2.54143							2.34104	1.53022	1.08956	1.90185	1.36739	1.07058
						1.73956	1.39024	2.52084	1.67152	1.42347	2.20331																1.89188	1.59106	2.40001							2.25386	1.57654	1.08622	1.95726	1.51301	1.36834
						1.90872	1.66442	2.49603	1.96048	1.73246	2.50985																1.79858	1.7253	2.31006							2.07616	1.52644	1.06299	1.93679	1.3507	1.537
						1.70967	1.53981	2.42883	1.79739	1.62288	2.27027																1.81448	1.69812	2.76462							2.11876	1.32826	0.866229	2.01939	1.32842	0.901597
						2.45634	1.73666	2.3724	1.72056	1.47261	2.20964																1.41928	1.29095	2.06984							2.15188	1.44146	1.0116	2.03443	1.44392	0.925494
						1.78564	1.45939	2.38313	1.68832	1.4236	2.2471																1.55796	1.43557	2.32831							1.99011	1.38864	0.885051	2.05578	1.51784	1.46445
						1.8965	1.59424	2.51582	1.77852	1.55937	2.32815																1.59032	1.45547	2.55736							2.10976	1.35078	0.862973	1.98372	1.43306	1.04754
						1.81323	1.59185	2.53243	1.75728	1.50419	2.27941																1.57541	1.66919	2.26466							1.82668	1.32545	0.907748	2.07308	1.52221	1.14552
						1.64151	1.44952	2.46252	1.72827	1.6071	2.30668																1.54494	1.85788	2.34555							2.47572	1.70375	1.19509	1.91994	1.35689	1.52001
						1.71103	1.46169	2.53689	1.71712	1.51457	2.21337																1.50632	1.37507	2.31774							1.90153	1.40744	0.989659	1.70114	1.24715	0.873583
						1.84823	1.65536	2.60269	1.78977	1.54972	2.18811																1.62146	1.54972	2.43733							2.03625	1.4761	0.976197	1.96991	1.40811	1.24386
						1.68541	1.4588	2.46925	1.85317	1.61593	2.31869																1.68361	1.84743	2.36436							2.08225	1.44306	1.0739	1.65971	1.67108	2.10532
						1.83749	1.5377	2.59957	1.79322	1.58322	2.31452																1.65552	1.90634	2.41629							2.18554	1.5374	1.24094	1.93689	1.57709	1.0851
						1.86635	1.53288	2.33135	1.69709	1.42109	2.22491																1.78292	1.63576	2.68717							2.02637	1.35418	1.18151	1.71897	1.36571	0.972039
						2.06209	1.71153	2.64144	1.85764	1.6412	2.35629																1.69911	1.78678	2.32514							2.00049	1.36032	1.14369	1.99364	1.39135	0.906272
						1.66034	1.48483	2.35751	1.75393	1.54089	2.29256																1.61749	1.94287	2.43496							2.13883	1.56474	1.09067	2.13154	1.43061	0.980494
						1.59791	1.36827	2.36806	1.85646	1.6795	2.38998																1.79499	1.63933	2.69195							1.9791	1.35305	0.904578	1.86988	1.44989	0.882603
						2.06801	1.72437	2.64611	1.60236	1.42794	2.13285																1.35358	1.44898	1.69911							1.92537	1.39767	0.927109	1.93386	1.53318	1.68901
						1.74483	1.5407	2.58785	1.89153	1.72305	2.45668																1.85527	1.92257	2.52459							2.29005	1.49595	1.04815	1.87812	1.5369	0.949868
						1.94439	1.56511	2.50455	1.80413	1.52553	2.52116																1.56334	1.44171	2.18193							2.34289	1.63521	1.22216	1.86423	1.29477	1.25042
						2.08896	1.66413	2.77997	1.82406	1.63458	2.3662																1.76507	1.88799	2.34336							1.98145	1.45368	1.02143	1.84035	1.3488	1.12225
						2.40995	1.70422	2.58821	1.82114	1.6326	2.33697																1.50499	1.35131	2.27631							1.77988	1.32019	1.26731	2.15223	1.366	1.24985
						2.62882	1.96757	2.92606	1.90589	1.7108	2.34792																1.63375	1.4999	2.46655							1.81115	1.39335	0.981205	2.17097	1.47077	0.94872
						1.8936	1.52977	2.56653	1.70854	1.48416	2.03091																1.84364	1.64423	2.37272							2.1083	1.55092	1.06299	1.82429	1.43111	1.26924
						2.25188	1.66486	2.73994	1.89629	1.63678	2.35706																1.72485	1.5447	2.40501							2.29127	1.58676	1.17836	2.02924	1.49926	1.1028
						2.14581	1.7805	2.74953	1.82752	1.56274	2.31132																1.79404	1.84417	2.33585							1.73547	1.38599	0.86344	2.13433	1.46187	1.00204
						2.11909	1.71449	2.56849	1.89829	1.68523	2.32325																1.46939	1.37779	2.24241							2.35507	1.60941	1.10986	1.89984	1.41966	1.3301
						2.02728	1.5676	2.46593	1.89726	1.65706	2.47774																1.52431	1.62357	2.12209							2.09126	1.4601	0.869922	2.03435	1.47404	1.00289
						2.19581	1.5447	2.76675	1.63037	1.43463	2.1458																1.82689	2.05052	2.73366							2.30111	1.55583	1.03358	1.92793	1.40181	0.941959
						2.34383	1.64588	2.68718	1.76196	1.5153	2.23863																1.74867	1.56682	2.30213							2.30083	1.54833	1.14734	2.04096	1.44171	0.999318
						1.9419	1.50055	2.28644	1.87166	1.62426	2.28407																1.71998	1.53888	2.38166							2.10969	1.46281	1.06166	1.80147	1.40831	1.27848
						2.17347	1.8137	2.84569	1.67177	1.50339	2.19505																1.66153	1.68025	2.56555							2.08828	1.4978	1.253	2.03202	1.58041	1.09684
						2.01449	1.57396	2.66975	1.72498	1.50033	2.23523																1.71239	1.65979	2.64991							1.9517	1.44153	0.918154	1.9428	1.44085	1.04632
						2.1939	1.7755	2.59323	1.82679	1.62374	2.25427																1.71884	1.73619	2.51942							1.91904	1.40322	0.981916	2.40512	1.59558	1.12913
						1.68506	1.47553	2.43611	1.8306	1.59774	2.14374																1.72069	1.54055	2.27078							2.17071	1.54698	1.05119	1.91081	1.37829	0.727956
						1.97018	1.51929	2.50619	1.74691	1.54765	2.18342																1.61795	1.43644	2.29616							1.83892	1.4155	1.14454	2.00962	1.57956	1.01818
						2.08383	1.69737	2.68433	1.94108	1.65078	2.4154																1.60151	1.4817	2.50269							2.12598	1.4749	1.03279	1.9183	1.41175	1.02803
						1.73965	1.57704	2.61153	2.0564	1.72069	2.52941																1.7416	1.89761	2.22708							2.21098	1.54373	1.05869	1.83133	1.34489	1.18829
						1.97022	1.48722	2.56701	1.99781	1.70311	2.56608																1.54785	1.75432	2.09729							1.74145	1.38536	1.00709	1.99289	1.4301	1.44263
						2.22458	1.82483	2.81377	1.82076	1.50012	2.46259																1.83613	1.43501	2.02891							2.12931	1.41778	1.07762	2.17901	1.49328	0.989834
						1.52977	1.37392	2.27196	1.8814	1.59752	2.45984																1.63706	1.52175	2.33586							2.23098	1.4669	1.01834	2.40083	1.61262	1.10199
						2.11293	1.4185	1.85844	1.96606	1.7075	2.54632																1.62284	1.46725	2.45887							2.27744	1.58742	1.15337	1.98702	1.45565	1.00457
						2.02733	1.4494	2.40459	1.94964	1.6551	2.57067																1.55303	1.62949	2.23207							1.81158	1.35313	0.839958	2.3274	1.54683	1.07462
						2.00133	1.55054	2.4867	1.76949	1.55659	2.41258																1.59316	1.72479	2.18494							1.72665	1.40167	0.977813	2.26206	1.55946	1.58113
						1.9936	1.5006	2.56541	1.98994	1.73853	2.54835																1.79592	1.50216	2.2943							2.2156	1.64326	1.19028	1.92184	1.38092	0.886601
						1.69702	1.48544	2.44834	1.86882	1.56487	2.45203																1.59636	1.67578	2.18628							2.32523	1.55866	1.10132	2.14992	1.41149	1.58442
						2.07608	1.49866	2.45916	1.79663	1.55135	2.4814																1.68967	1.55687	2.49123							1.79845	1.3397	1.06299	2.35544	1.41595	1.30838
						1.85627	1.59731	2.58442	1.90343	1.58206	2.48951																1.79121	1.64426	2.34305							2.06756	1.50483	1.06797	1.88236	1.46707	0.93012
						2.26928	1.62142	2.12039	1.91373	1.59233	2.42971																1.61461	1.70787	2.35734							2.5681	1.73894	1.33744	2.08371	1.50828	0.933309
						2.33282	1.7069	2.62999	1.74931	1.57682	2.31431																1.80185	1.78092	2.70532							1.96793	1.28152	1.26667	2.21294	1.48243	1.61708
						1.77298	1.54177	2.46434	1.61424	1.41746	2.20615																1.82785	1.58791	2.47481							2.50604	1.64565	1.21453	2.0085	1.42877	0.958761
						1.46081	1.34087	2.29373	1.73176	1.47484	2.193																1.80319	1.91778	2.29077							2.0057	1.41294	0.90606	1.81696	1.40857	0.875402
						1.51634	1.35876	2.38863	1.93208	1.67477	2.51269																1.767	1.49979	2.33262							2.09152	1.45398	1.03875	2.21037	1.52502	1.04509
						1.91651	1.65299	2.62768	1.76862	1.638	2.37788																1.83776	1.82638	2.76804							2.14546	1.61836	1.18519	2.20264	1.53492	0.945449
						1.91949	1.56793	2.62068	1.77741	1.57591	2.36565																1.87449	2.16104	2.73617							2.06842	1.49801	1.01834	1.9007	1.36062	1.0897
						1.55202	1.41569	2.33021	1.80461	1.514	2.45978																1.49175	1.27777	2.21015							1.90409	1.52927	1.03797	2.3231	1.45904	0.953674
						2.02035	1.53083	2.49315	1.90307	1.66257	2.52503																1.6068	1.40309	2.5498							1.43582	1.17256	1.15313	1.931	1.34451	0.754228
						1.76819	1.39376	2.42707	1.80769	1.52068	2.37773																1.76944	1.61638	2.5454							2.15706	1.46392	1.00136	2.30684	1.53661	1.42128
						2.24079	1.71623	2.55423	1.76891	1.51269	2.36736																1.84258	2.24502	2.6835							2.43465	1.4398	0.988087	1.9575	1.39664	0.850898
						2.3953	1.83141	2.88697	1.65874	1.38983	2.17602																1.58562	2.11571	2.30834							2.29993	1.61407	1.1216	2.18215	1.5463	1.07347
						1.99797	1.83376	2.73029	1.74166	1.51447	2.41233																1.58429	1.62853	2.49617							2.10484	1.28241	0.735536	2.11637	1.56194	1.16633
						2.17576	1.9075	2.82156	1.7073	1.49677	2.36664																1.89096	1.96852	2.55862							1.9293	1.52548	1.25433	2.54892	1.51311	1.05601
						2.39207	1.66718	2.77575	1.67675	1.46898	2.38943																1.53844	1.42673	2.41457							2.02691	1.48678	1.00373	2.36034	1.65923	1.68765
						1.99315	1.77404	2.7391	1.84072	1.55819	2.56933																1.77872	1.80319	2.55478							2.40467	1.63902	1.15813	2.46428	1.4737	0.951204
						1.68894	1.44971	2.42812	1.59817	1.4252	2.22058																1.90266	1.73716	2.80255							2.16475	1.43582	0.99296	2.34876	1.45904	1.0224
						2.29556	1.63855	2.63122	1.76492	1.5036	2.3556																1.63406	1.67383	2.40622							2.4683	1.47238	0.992787	1.90349	1.37277	0.912774
						2.10888	1.718	2.50636	1.79478	1.48119	2.3547																1.57242	1.45085	2.42707							2.42964	1.6542	1.13466	1.86727	1.46004	1.12379
						2.22812	1.89406	2.86291	1.769	1.41294	2.34368																1.55512	1.99253	2.4386							2.16865	1.52165	1.06003	2.0473	1.48561	1.05058
						2.54703	2.00434	2.95438	1.72575	1.55526	2.30843																1.41778	1.33838	2.28962							1.88258	1.36069	0.929719	1.92978	1.4808	1.18575
						1.99344	1.76007	2.81136	1.74553	1.47553	2.3943																1.6962	1.50001	2.18919							1.68692	1.37907	0.914851	2.26147	1.38878	0.879467
						1.787	1.62268	2.54738	1.74828	1.52917	2.27201																1.64097	1.55231	2.52521							2.29777	1.75668	1.32165	2.02694	1.48522	0.957072
						1.7775	1.47221	2.48014	1.8263	1.59744	2.44376																1.88084	2.00211	2.57446							1.99993	1.43237	0.938245	1.94349	1.46158	1.11447
						1.54187	1.33437	2.30543	1.56967	1.34466	2.20967																1.56733	1.39658	2.39177							2.51883	1.78936	1.2738	2.6641	1.61506	1.15133
						1.96046	1.60321	2.51853	1.34397	1.10064	1.9566																1.80631	2.1745	2.72959							2.56566	1.69141	1.18962	2.05131	1.47031	0.906483
						2.11251	1.63647	2.72714	1.87902	1.57505	2.36258																1.69034	1.86096	2.30874							1.84278	1.28675	0.738034	2.01193	1.43394	0.977634
						1.69183	1.48091	2.40531	1.85472	1.56742	2.53517																1.4132	1.36739	1.99357							2.47076	1.72312	1.43756	1.89473	1.45266	0.959696
						2.48264	1.87274	2.85739	1.84232	1.59744	2.41618																1.61448	2.17435	2.51082							2.06989	1.64504	1.14369	2.13456	1.60121	1.02899
						1.95762	1.4891	2.56448	1.87091	1.6215	2.44845																1.51212	1.98319	2.24149							2.42509	1.68685	1.20815	1.88063	1.38241	0.892749
						2.35485	1.58888	2.61233	1.87192	1.58975	2.57527																1.78019	1.94118	2.51442							2.21108	1.43644	0.929118	2.34562	1.52624	1.65192
						2.06343	1.63029	2.45221	1.81817	1.49974	2.28198																1.68797	1.73243	2.57254							2.21917	1.50044	0.984748	1.9786	1.45963	0.98931
						1.86953	1.59229	2.59823	1.61502	1.41419	2.20367																1.44545	1.33501	2.25211							2.01708	1.54553	0.853293	2.47357	1.58747	1.1266
						1.82876	1.41648	2.39422	1.71751	1.48248	2.29935																1.7498	1.68305	2.57227							2.0506	1.31831	0.685478	1.85776	1.46357	1.05043
						2.18051	1.46614	2.28847	1.84163	1.59259	2.32376																1.77996	1.46163	2.02036							2.28036	1.47604	1.10051	2.24733	1.60566	1.0908
						2.09963	1.60465	2.76495	1.83803	1.57722	2.3793																1.61758	1.51949	2.46599							2.54331	1.78166	1.31806	1.9016	1.36439	0.897519
						2.35244	1.69027	2.73031	1.86716	1.5526	2.39152																1.395	1.32287	2.14613							2.06182	1.41999	0.932514	2.0804	1.56958	1.16154
						2.27575	1.7398	2.79797	1.79497	1.51128	2.42883																1.6068	1.52487	2.2315							2.09714	1.40864	0.936671	1.89676	1.46163	1.2926
						1.78354	1.54785	2.59345	1.6144	1.37722	2.31055																1.60794	1.76501	2.2746							1.70667	1.38885	0.948911	2.34211	1.71321	1.20124
						1.82312	1.56035	2.64279	1.91607	1.61531	2.56942																1.73299	1.55791	2.5439							2.22272	1.55355	1.02707	1.94136	1.41791	0.834009
						2.21815	1.63823	2.40443	2.01353	1.78118	2.56899																1.63929	1.94106	2.37733							2.19811	1.47054	1.13228	1.9575	1.37392	0.836746
						2.06132	1.65268	2.54862	1.63894	1.45732	2.3142																1.89216	1.73641	2.71845							1.77999	1.54915	1.08032	1.89249	1.41869	0.948911
						2.08679	1.4855	2.37773	1.70064	1.41504	2.21039																1.82391	1.6501	2.65573							1.87511	1.606	1.2244	1.95803	1.34712	0.827217
						1.98496	1.57387	2.62909	1.74651	1.56765	2.30819																1.77937	1.64945	2.69757							1.5241	1.45541	0.918975	1.92874	1.4398	1.47324
						1.94549	1.4791	2.29428	1.58251	1.35928	2.08954																1.63784	1.93958	2.55599							1.43067	1.36284	0.877665	2.51862	1.47916	0.997609
						2.36978	1.56986	2.42737	1.58822	1.44661	2.15924																1.70987	1.7885	2.12988							2.22636	1.55488	1.17107	1.93584	1.42302	0.922858
						2.3156	1.78011	2.77998	1.7533	1.50398	2.37588																1.80703	1.77195	2.50352							2.21452	1.66549	1.23245	1.77341	1.33414	0.869232
						2.11237	1.72395	2.74377	1.67452	1.45452	2.08633																1.73431	1.66046	2.61268							2.25823	1.49323	1.06957	2.19782	1.50854	1.0575
						2.06229	1.39114	2.31202	1.71073	1.53755	2.31756																1.67014	1.64853	2.41538							1.82582	1.49459	1.16738	1.97969	1.49497	1.07246
						2.02373	1.58548	2.62402	1.88387	1.53942	2.45982																1.49109	1.41706	2.46861							2.09488	1.55937	0.969489	1.75089	1.35025	0.979423
						2.50743	1.80597	2.79845	1.96971	1.65615	2.4006																1.5268	1.3901	2.47978							2.15288	1.42038	0.956884	2.12417	1.48706	1.48237
						2.23876	1.50125	2.42588	2.12996	1.79201	2.57039																1.54217	1.4604	2.29118							2.23537	1.5646	1.13065	1.92805	1.37291	1.06092
						2.15902	1.62817	2.77223	1.78969	1.52932	2.40779																1.4817	1.50387	2.10324							2.03591	1.47336	1.02787	2.00885	1.43843	0.962676
						1.51515	1.22571	2.26548	1.7988	1.50205	2.33645																1.78853	1.77298	2.75993							2.08212	1.48315	1.01638	1.93915	1.5216	1.17461
									1.74486	1.48816	2.28185																1.5371	1.38795	2.40963							2.00371	1.45025	1.11812	1.87399	1.4566	0.976017
									1.85203	1.6534	2.47095																1.70182	1.84977	2.52434							1.90502	1.45595	0.910478	1.89342	1.51499	1.08942
									1.81848	1.64581	2.38316																1.63521	1.96029	2.47674							2.21191	1.65283	1.21547	2.05872	1.55654	1.03137
									1.42788	1.21172	2.07064																1.75965	1.90766	2.42841							2.07998	1.61382	1.23652	1.91448	1.46521	1.12289
									1.72112	1.46252	2.35132																1.66368	2.11823	2.3039							2.00947	1.43943	1.04031	1.95015	1.48231	0.922043
									2.00676	1.6734	2.54131																1.75763	2.24539	2.53897							2.08143	1.65261	1.14062	2.11576	1.437	1.38711
									1.86937	1.61815	2.44691																1.6055	2.02067	2.4292							2.01746	1.52109	1.06092	1.78928	1.43787	0.897088
									1.85714	1.52866	2.4799																1.75492	1.63164	2.6118							2.03105	1.34535	0.820317	1.97452	1.35351	0.830752
									1.60065	1.35913	2.20282																1.71923	1.44288	1.98064							2.67162	1.7098	1.23205	2.29204	1.56829	0.958386
									1.71956	1.47989	2.29703																1.75267	2.04566	2.64877							1.82353	1.39197	0.943514	2.0249	1.4406	0.848008
									1.8476	1.59485	2.44473																1.5887	1.7164	2.35276							2.03107	1.34451	0.778719	1.90298	1.41811	0.847282
									2.0054	1.72283	2.62487																1.60507	1.49377	2.28717							1.94641	1.43812	1.03232	1.76445	1.3937	0.874266
									1.64007	1.4538	2.24137																1.31667	1.21015	2.1866							2.14376	1.54703	1.13988	1.87438	1.44496	0.889027
									1.76627	1.58782	2.31807																1.72521	1.59498	2.51978							1.79302	1.42909	0.988611	2.29244	1.68135	1.17244
									1.75122	1.49004	2.42151																1.52791	1.95885	2.08925							2.07583	1.39644	0.960443	2.08338	1.59063	1.13939
									1.73309	1.46345	2.38738																1.54707	1.80554	2.10823							2.08418	1.50109	1.04309	1.71305	1.36409	0.738967
									1.49235	1.23583	1.90762																1.93527	1.93866	2.66833							2.17787	1.49048	1.01997	2.1199	1.56334	1.048
									1.66765	1.4282	2.20398																1.62187	1.485	2.47531							1.83585	1.41973	1.04967	1.80179	1.39923	0.974033
									1.69661	1.437	2.40919																1.84578	1.84864	2.67526							1.9714	1.56031	1.01752	1.86935	1.45619	0.900099
									1.76042	1.52471	2.39255																1.52497	1.58553	2.17586							2.04955	1.66342	1.29589	1.92247	1.57314	1.43256
									1.82732	1.56264	2.33894																1.53447	1.4588	2.4235							1.80056	1.33838	1.30256	1.92261	1.37751	0.794037
									2.03413	1.79376	2.60788																1.53348	1.89771	1.98211							1.67968	1.3273	0.835006	2.02596	1.50243	1.02914
									1.88294	1.61224	2.42487																1.49893	1.46216	1.89754							1.83276	1.45224	0.961747	2.04266	1.63972	1.11105
									1.83902	1.58601	2.44556																1.58166	1.96508	2.52645							1.97168	1.37622	1.05795	1.83521	1.39479	0.771573
									1.96931	1.6593	2.54552																1.769	1.67732	2.46136							1.93243	1.5268	1.63363	1.94283	1.48248	0.92041
									1.76519	1.55763	2.36001																1.61655	1.502	2.52669							2.16681	1.5408	1.01523	2.18135	1.67358	1.45368
									1.69072	1.4813	2.27671																1.7074	1.57219	2.71602							2.19081	1.656	1.21536	1.92016	1.34643	1.11799
									1.80825	1.5589	2.24365																1.78653	1.61058	2.67322							1.90928	1.30383	0.920205	1.84592	1.35267	0.810417
									1.59933	1.324	2.1396																1.54929	1.38955	2.04939							2.15869	1.49459	0.998977	1.82937	1.40904	0.849696
									1.77275	1.47473	2.28824																1.85099	2.03053	2.58866							2.29813	1.56659	1.1573	1.98225	1.53223	0.97349
									1.87735	1.50398	2.48118																1.79864	1.72263	2.5674							2.26751	1.67297	1.27434	1.90756	1.37334	0.969854
									1.63706	1.36914	2.27892																1.77287	1.90271	2.43764							1.88003	1.34872	0.923874	2.28669	1.67932	1.76952
									1.98725	1.71852	2.64877																1.71222	1.53903	2.58298							1.90593	1.54538	1.0375	1.8669	1.44165	0.949103
									1.84295	1.56967	2.45208																1.6615	1.44208	1.81576							2.179	1.51149	1.01801	1.76063	1.35426	0.721536
									1.9305	1.7071	2.56586																1.49191	1.6951	2.32888							2.06496	1.57091	0.993307	2.01467	1.32513	0.925898
									1.99433	1.71943	2.54155																1.79644	1.63714	2.77879							2.02527	1.36446	1.18005	2.20178	1.41003	1.06534
									1.90939	1.64654	2.51591																1.57844	1.4517	2.41184							2.08731	1.40194	0.798393	2.02992	1.46707	1.15024
									1.75188	1.37543	2.36687																1.5139	1.43231	2.18792							2.08927	1.55861	1.06372	1.91446	1.33287	1.10212
									1.90025	1.537	2.37667																1.63168	1.56677	2.27226							2.03541	1.51733	1.0926	1.89549	1.41327	1.23642
									1.83123	1.57573	2.34717																1.81758	1.62793	2.719							2.24936	1.59368	1.07662	1.67097	1.2625	0.881485
									1.71751	1.32303	2.33467																1.65469	1.54436	2.38601							2.2494	1.53676	1.04754	1.76938	1.49081	1.26435
									1.82457	1.54722	2.35774																1.8898	1.70284	2.70974							2.05353	1.49103	0.987736	2.31908	1.4335	1.26445
									1.87769	1.54378	2.43177																1.63867	1.61708	2.19001							1.85446	1.38927	0.963047	1.91179	1.44023	1.20305
									1.84062	1.52715	2.48242																1.83588	1.76804	2.68624							1.84158	1.46713	0.848732	1.91642	1.44637	1.23145
									1.80859	1.54348	2.40746																1.63105	1.46939	2.46869							1.95345	1.46591	0.943514	1.77166	1.3841	1.11105
									1.68064	1.47695	2.34599																1.89534	1.74995	2.74071							2.01824	1.49142	0.964158	1.80669	1.31403	1.06166
									1.8074	1.54654	2.42588																1.8167	1.5865	2.49026							1.89969	1.38515	0.829241	2.1983	1.54187	1.66531
									2.03619	1.72476	2.57821																1.74376	1.74861	2.48854							1.95057	1.44325	0.993479	1.99631	1.57378	1.04463
									1.85844	1.52927	2.29912																1.42667	1.90254	2.18292							2.18664	1.36453	1.15884	2.18131	1.46788	1.08482
									1.67907	1.4194	2.35152																1.77493	1.91464	2.1972							2.0148	1.42794	0.881709	1.71617	1.3425	1.09301
									1.6076	1.26703	2.1402																1.51128	1.48355	2.44615							1.92446	1.45773	1.16703	1.99166	1.37407	0.972221
									1.59907	1.33642	2.21516																1.57155	1.45571	2.23531							1.95477	1.46181	0.958761	1.93466	1.52466	1.57483
									1.70824	1.43713	2.25981																1.50944	1.40336	2.42817							1.9922	1.53452	0.97978	1.90074	1.42616	1.39719
									1.901	1.59376	2.66214																1.63109	1.47814	2.39461							1.91634	1.43732	0.873811	1.87803	1.36151	1.03719
									1.78256	1.53388	2.40827																1.67829	1.40577	1.80244							1.7254	1.38662	0.659413	2.06086	1.43538	1.18541
									1.91498	1.62572	2.53062																1.51154	1.49443	2.15482							1.70657	1.3883	0.884607	1.75814	1.23404	0.681241
									1.83727	1.52257	2.3949																1.89855	1.72642	2.73055							1.97238	1.42431	0.884384	1.73488	1.42507	1.28339
									1.54881	1.31634	2.148																1.6795	1.54953	2.4549							1.9072	1.43054	0.747884	2.11975	1.46146	1.79996
									1.84991	1.55626	2.47653																1.52593	1.37593	2.10569							2.17386	1.66053	1.14819	2.05741	1.32962	0.969672
									1.69737	1.37915	2.25632																1.74002	1.63065	2.56689							2.30293	1.61708	1.16876	2.47726	1.44588	1.41824
									1.85567	1.59916	2.52776																1.51222	1.57893	2.19542							2.16775	1.53932	1.19126	2.00748	1.49688	1.26268
									1.62817	1.3908	2.23204																1.4406	1.39774	2.16902							2.13459	1.38269	1.01408	2.12028	1.45284	0.99983
									1.58839	1.35275	2.13228																1.63757	1.50584	2.39846							1.93551	1.40268	0.86157	2.12646	1.40904	1.09273
									1.99445	1.67678	2.61174																1.75381	1.61753	2.64014							1.79587	1.30829	0.932911	1.58707	1.31815	1.37183
									1.9047	1.63256	2.5747																1.64662	1.37565	2.1694							1.53133	1.24211	0.807509	1.63568	1.25099	0.674086
									1.89529	1.54649	2.43883																1.7917	1.58206	2.44061							1.99222	1.47882	0.90985	1.8001	1.41149	1.74206
									1.70294	1.46846	2.38645																1.5128	1.51348	2.06049							2.07663	1.52872	1.04263	1.68999	1.24309	0.982094
									1.73922	1.49355	2.34445																1.53428	1.38634	2.00982							1.76007	1.36099	0.858985	1.9676	1.51395	1.12199
									2.13804	1.84356	2.69664																1.51065	1.78686	2.40795							2.13776	1.40844	0.836498	1.67282	1.53333	1.87879
									1.89445	1.63839	2.47115																1.60869	1.60172	2.12151							1.75125	1.37708	0.809362	1.73535	1.47146	1.59285
									1.53358	1.2459	1.60655																1.56797	1.57785	2.03556							1.68548	1.37829	0.671554	2.02284	1.43281	1.17756
									1.27804	1.15575	1.28613																1.65885	1.678	2.41417							2.10891	1.60727	1.07073	2.13133	1.39957	1.15073
																											1.50098	1.95607	2.21789							2.21595	1.52487	1.11118	1.91236	1.47484	0.974575
																											1.8097	1.62841	2.66904							1.94994	1.41778	0.838973	2.1864	1.39774	1.08328
																											1.66534	1.52354	2.2966							1.91904	1.4891	1.02531	1.82681	1.37262	1.16096
																											1.69726	1.7376	2.51114							2.20316	1.49147	0.990182	1.68071	1.30392	1.09287
																											1.57342	1.38473	2.17813							2.04586	1.41556	0.984924	2.2363	1.4621	1.16166
																											1.38127	1.39596	2.08082							1.73268	1.41843	0.79074	2.10188	1.652	2.02428
																											1.80746	2.15325	2.7706							2.42124	1.60731	1.12532	1.84769	1.30043	0.946606
																											1.51154	1.34697	1.8929							1.82914	1.36291	0.880814	1.90177	1.37457	1.73897
																											1.52216	1.3223	2.22455							2.27217	1.45945	0.983157	2.30158	1.3841	1.20369
																											1.49273	1.33033	2.2268							2.27735	1.52674	1.10266	1.81584	1.41069	1.43769
																											1.59649	1.92912	2.37944							1.96018	1.47933	1.05346	1.75312	1.50066	1.79239
																											1.58242	1.44509	1.98464							2.05255	1.5403	1.07188	2.13241	1.51676	1.1271
																											1.61461	1.55469	2.39048							1.88278	1.40032	0.954243	1.94549	1.38795	1.38283
																											1.53725	1.3682	2.33007							1.90712	1.39287	0.846313	1.76401	1.54451	1.58344
																											1.58028	1.38969	2.4185							1.59692	1.46099	0.91877	1.82386	1.26417	0.968575
																											1.5514	1.41543	2.19864							2.05385	1.42482	0.852815	2.19185	1.45007	1.32116
																											1.53606	1.94857	2.22655							2.29459	1.47376	1.00977	1.66068	1.32818	1.43644
																											1.60617	1.46759	2.45766							1.65736	1.3223	0.904153	2.10347	1.30871	1.07633
																											1.55536	1.38445	2.23056							2.32976	1.56059	1.35116	1.89568	1.35335	1.02111
																											1.74086	1.65162	2.55298							2.27451	1.53007	1.0076	1.98623	1.43812	1.29217
																											1.74058	1.61191	2.49295							2.27767	1.47519	1.00136	1.47598	1.29692	1.46626
																											1.45678	1.30154	1.96661							2.13873	1.44202	1.01654	2.04952	1.42031	1.78233
																											1.49081	1.32343	2.1937							2.34155	1.62309	1.05346	1.81461	1.42238	1.02515
																											1.62592	1.90175	2.20108							2.1881	1.45708	1.03906	1.64926	1.33224	1.26583
																											1.65245	1.69075	2.13001							1.89529	1.55384	1.05058	1.91329	1.48883	1.90251
																											1.73438	1.74434	2.51462							1.85274	1.71338	1.22592	2.2339	1.58211	1.34551
																											1.51055	1.332	1.86353							1.90612	1.66828	1.18038	1.94419	1.36929	0.926907
																											1.42366	1.23869	2.13132							2.08329	1.45103	1.00927	1.42302	1.3472	1.03121
																											1.71469	1.61667	2.39374							1.83178	1.38564	0.932911	1.94711	1.32978	1.67268
																											1.4935	1.33129	2.18737							2.11741	1.50286	1.06986	1.51217	1.36725	1.18752
																											1.65952	1.65461	2.36253							2.15424	1.52359	1.05164	1.9483	1.43663	1.10814
																											1.39774	1.2548	2.15738							1.50012	1.30905	0.781544	1.89229	1.40503	1.07332
																											1.61233	1.38892	2.26388							1.99291	1.33939	0.898811	2.00201	1.366	0.958761
																											1.69404	1.54838	2.56424							1.53238	1.34743	0.848491	2.52867	1.76822	1.38557
																											1.68618	1.54304	2.51558							2.06616	1.5271	1.03766	2.02712	1.42296	2.01063
																											1.72869	1.54543	2.45879							2.15451	1.5373	0.974936	1.83266	1.49257	1.71897
																											1.55107	1.37879	2.11847							1.34842	1.20815	0.710068	2.0194	1.45619	1.31428
																											1.74039	1.76539	2.49587							1.97808	1.45868	0.894055	1.85572	1.36358	0.969672
																											1.81357	2.07141	2.78597							2.0752	1.46515	1.02707	1.95649	1.35614	1.12353
																											1.49785	1.54187	1.88019							1.99508	1.40389	0.805647	1.66556	1.36673	1.23205
																											1.72796	1.78764	2.40739							1.48611	1.2892	0.827217	2.06607	1.39705	1.93766
																											1.63769	1.51696	2.37354							2.24422	1.53462	0.983334	1.82503	1.38913	1.42122
																											1.4992	1.78619	1.95356							1.90657	1.37031	0.876761	1.55193	1.44649	1.6785
																											1.64015	1.48877	2.27535							2.09773	1.59093	1.10628	2.12628	1.48999	1.17971
																											1.54099	1.52977	1.97675							2.07204	1.40791	0.875175	1.87251	1.31953	1.6204
																											1.47865	1.31213	2.34805							2.27395	1.55241	1.12328	1.70837	1.36416	0.837984
																											1.65982	1.50976	2.43039							1.86588	1.45992	0.841924	1.85517	1.42622	1.26306
																											1.7741	2.0461	2.45911							1.9305	1.36047	1.03563	1.66361	1.41524	1.55169
																											1.42135	1.39835	1.86525							2.01662	1.43806	1.02434	1.86746	1.41641	1.08997
																											1.57848	1.42276	2.35311							1.73604	1.40369	0.718616	2.04859	1.49114	1.13203
																											1.36761	1.52083	2.03462							2.20256	1.53765	0.998465	1.63913	1.29295	1.04108
																											1.81359	2.0127	2.5645							1.98955	1.46707	1.02819	1.82083	1.45055	1.11026
																											1.67199	1.56889	2.19449							2.22121	1.47072	0.980494	1.86558	1.32133	1.07633
																											1.51841	1.34335	2.18425							2.24085	1.44637	0.995033	2.01615	1.48783	1.4103
																											1.78382	1.92966	2.54184							2.06046	1.50146	1.03829	2.16918	1.44343	1.18818
																											1.63972	1.52912	2.40553							2.2593	1.47519	0.99658	2.11584	1.54455	1.18095
																											1.77733	1.6322	2.50236							2.0759	1.4422	0.822373	1.84972	1.47077	1.36173
																											1.64229	1.50328	2.33414							2.10696	1.42398	1.0185	2.24887	1.58113	1.26185
																											1.60957	1.64167	2.25807							1.97249	1.567	1.02787	2.17841	1.51086	1.27866
																											1.60142	1.48349	2.40436							2.23564	1.44288	0.977634	1.849	1.41228	1.27831
																											1.86124	2.19948	2.82669							2.03927	1.43532	1.16853	1.82011	1.47843	1.45939
																											1.44698	1.30552	1.89999							1.9648	1.38452	0.854008	2.06683	1.54344	1.52283
																											1.73243	1.9918	2.44588							2.02155	1.54794	0.93903	1.98968	1.46216	2.20108
																											1.75986	1.6079	2.42612							2.17823	1.49866	1.25442	2.15815	1.49153	1.3504
																											1.69321	1.55001	2.34393							2.1432	1.43544	0.985101	2.0127	1.50039	1.23691
																											1.75342	1.49323	2.21921							2.21777	1.43576	1.10387	1.79464	1.38571	1.11421
																											1.61274	1.692	2.43548							2.17831	1.43357	0.943902	2.0333	1.41122	1.02418
																											1.57155	1.62297	2.13152							2.02315	1.64473	1.19704	1.8636	1.41595	1.29958
																											1.74305	1.64922	2.35186							2.22812	1.57137	1.12019	1.86925	1.40201	1.14136
																											1.50076	1.31171	2.08126							2.73582	1.69473	1.2611	1.47072	1.24956	1.10266
																											1.61938	1.45767	2.33903							2.1612	1.44904	0.919181	1.75429	1.39135	1.06122
																											1.55212	1.6528	2.10498							1.95915	1.4301	0.658292	1.9289	1.52098	1.97953
																											1.76484	1.61041	2.4062							2.24661	1.45809	1.05451	1.70834	1.35898	1.10721
																											1.70243	1.73925	2.46965							1.81722	1.34389	0.964158	2.1138	1.54182	1.44374
																											1.51888	1.58685	2.29292							2.06923	1.32666	0.813044	2.11285	1.52139	1.16013
																											1.82296	1.54065	2.221							2.07207	1.39569	0.912774	2.04169	1.43887	2.0397
																											1.73378	1.5664	2.35251							2.16013	1.56185	1.7191	2.08408	1.44698	1.98969
																											1.7216	1.93917	2.27859							2.61357	1.73126	1.27161	2.03711	1.53283	2.15485
																											1.58451	1.56264	2.06491							1.9942	1.44795	1.01556	2.06336	1.43769	1.33453
																											1.85508	2.00706	2.5344							1.72693	1.37342	0.926907	1.62003	1.36032	0.943708
																											1.57596	1.75233	2.25721							2.06083	1.45278	0.965451	1.90551	1.38035	1.21036
																											1.86981	1.73934	2.41191							2.64436	1.71394	1.22622	1.76784	1.27107	1.1863
																											1.81249	1.63319	2.44862							2.07071	1.42154	0.957448	1.65563	1.38704	1.06195
																											1.60249	1.75617	2.40292							2.21117	1.58927	1.13926	1.57781	1.35411	1.1966
																											1.4045	1.59037	2.09148							2.26051	1.63921	1.06446	1.53991	1.27134	0.821089
																											1.54261	1.59984	2.2516							2.16229	1.45224	0.972947	1.68887	1.40784	2.07439
																											1.68639	1.56857	2.4259							2.05656	1.50296	1.04663	1.7394	1.36761	1.17723
																											1.67957	1.50844	2.11106							2.20929	1.46817	1.05225	1.91279	1.39814	1.13629
																											1.29641	1.13778	1.81991							2.67594	1.81197	1.28463	1.98816	1.42283	1.30214
																											1.57278	1.54674	1.93196							2.16876	1.49164	0.96249	1.98106	1.25913	1.07159
																											1.8197	1.92952	2.49264							1.86886	1.29434	0.621217	2.08094	1.37651	1.14868
																											1.58623	1.89909	2.43357							2.34928	1.64186	1.27597	1.96473	1.52242	1.98471
																											1.75095	1.62861	2.35872							2.02248	1.47462	0.991574	1.89207	1.4695	2.12963
																											1.43357	1.62981	2.24592							2.25516	1.69106	1.20145	1.62134	1.3289	0.874038
																											1.6018	1.42953	2.19698							1.81877	1.33611	0.704722	2.22052	1.29752	1.72693
																											1.62223	1.41824	2.32586							1.81126	1.31896	0.951775	2.23477	1.71633	1.57785
																											1.51065	1.29529	2.08707							1.91473	1.36958	0.864837	1.96087	1.40744	1.2249
																											1.63792	1.36387	1.54451							2.02685	1.54256	1.15097	1.86393	1.40857	1.35131
																											1.60065	1.62652	2.24429							1.94011	1.47826	1.18741	2.07065	1.4275	1.84378
																											1.70937	1.57763	2.35546							1.79181	1.33097	0.975837	1.6894	1.34987	1.73971
																											1.63144	1.64991	2.1478							2.0674	1.56329	1.20412	1.84349	1.48522	1.36929
																											1.68414	1.79532	2.41182							2.59908	1.76874	1.37038	1.82952	1.49996	1.38941
																											1.62507	1.57763	2.19697							1.74483	1.46632	0.728592	1.55078	1.23025	1.03453
																											1.78878	1.58945	1.94916							2.20154	1.43576	0.979245	2.09162	1.45702	1.03073
																											1.79551	1.58698	1.99949							2.77355	1.75179	1.2958	2.31301	1.84493	1.48739
																											1.67775	1.76761	2.45994							2.04107	1.50907	0.981205	2.18382	1.44789	1.53986
																											1.7299	1.56626	2.39653							2.06958	1.34888	0.881933	1.96308	1.43419	1.43206
																											1.57763	1.70294	2.14742							1.91388	1.35516	1.11734	1.81521	1.36732	1.49246
																											1.53789	1.42431	2.2526							2.12752	1.54693	1.04232	1.48617	1.24065	0.760482
																											1.63212	1.44825	2.24518							2.23704	1.4749	1.06942	1.81799	1.31469	1.23523
																											1.63521	1.45314	2.2902							2.47116	1.61258	1.09452	2.04531	1.49037	1.35838
																											1.49563	1.33453	2.06336							2.44535	1.48861	0.968575	1.90046	1.34819	1.30043
																											1.36202	1.51577	2.14706							2.06306	1.45607	1.25942	1.81732	1.32327	1.35958
																											1.54982	1.71459	2.38634							2.56382	1.74425	1.29208	2.12615	1.5463	1.87581
																											1.65668	1.50595	2.22593							2.28568	1.52446	1.02867	2.06665	1.58491	1.87066
																											1.45939	1.24879	1.64213							1.8402	1.37922	0.789083	1.8693	1.32577	1.32408
																											1.50643	1.36659	2.12787							2.28755	1.55006	1.03169	1.70854	1.42782	0.992787
																											1.39087	1.2856	2.10985							1.79961	1.41902	0.735536	1.61457	1.37729	0.795676
																											1.59407	1.77071	2.36524							1.47581	1.31855	1.10253	1.87917	1.45987	1.13914
																											1.35659	1.25876	1.94357							2.00217	1.48883	0.976017	1.88043	1.34941	1.28286
																											1.58822	1.79458	2.32639							2.04066	1.30171	0.70573	1.98639	1.47746	1.31188
																											1.90737	2.02172	2.64902							2.35035	1.45392	0.959322	1.66776	1.33658	1.22713
																											1.89984	1.89913	2.51202							2.11672	1.44417	0.984042	2.49115	1.7245	1.62199
																											1.71479	1.77721	2.6426							1.90583	1.42251	1.11915	1.94134	1.41674	1.23454
																											1.8097	1.87872	2.39366							2.03021	1.4896	1.0483	1.9293	1.31831	1.30009
																											1.70175	1.95656	2.49826							1.76157	1.28736	0.589533	1.82173	1.31296	1.29051
																											1.89133	1.98222	2.72245							2.54913	1.57848	1.12761	1.68326	1.26166	1.05149
																											1.63347	1.59675	2.47199							2.0087	1.46004	0.969123	1.87789	1.31765	1.31412
																											1.62656	1.72936	2.46304							2.16589	1.57857	1.11473	1.6132	1.36878	0.772149
																											1.7474	1.93062	2.74643							2.44371	1.51665	1.00827	2.00602	1.49563	1.46069
																											1.67846	1.7848	2.37837							2.09948	1.35644	1.08748	1.95638	1.27947	1.19617
																											1.67886	1.62228	2.7365							2.17853	1.56576	1.08636	1.75342	1.30804	1.12672
																											1.75644	2.07282	2.93422							2.1657	1.60874	1.10721	2.12913	1.6149	1.76036
																											1.76216	1.7885	2.8511							2.03746	1.5477	0.985629	1.65219	1.33485	0.859221
																											1.57884	1.36519	2.15822							1.8898	1.50109	0.992268	1.96052	1.60346	1.23245
																											1.63698	1.68021	2.57264							2.12977	1.48455	0.99486	1.83186	1.33571	1.28498
																											1.99381	1.9994	3.01312							1.8304	1.42629	0.899026	1.8078	1.41966	1.56199
																											1.68797	1.9177	2.46675							1.90324	1.43382	0.958573	2.09822	1.52619	1.56816
																											1.74135	1.62122	2.66088							1.88427	1.42392	1.00843	1.90466	1.36232	1.29529
																											1.76653	1.93744	2.69927							2.1089	1.52816	0.951966	2.14553	1.44661	1.52593
																											1.6421	1.8278	2.19304							2.17973	1.63729	1.13666	2.10696	1.49208	1.3301
																											1.59855	1.57767	2.38936							2.03471	1.50664	1.10854	1.91269	1.38156	1.43936
																											1.50574	1.31831	2.32072							2.41583	1.64715	1.08257	2.04737	1.42018	1.42839
																											1.56002	1.3277	2.1607							2.14635	1.46128	1.06372	1.8801	1.4375	1.44545
																											1.72866	1.76798	2.76643							2.16687	1.5477	1.08173	1.58918	1.32874	0.781544
																											1.5813	1.75811	2.69813							2.41153	1.69507	1.4261	1.70233	1.32922	1.44868
																											1.72862	1.96121	2.99488							2.43392	1.46416	1.02707	1.92695	1.41556	1.26896
																											1.60503	1.88456	2.50812							2.37442	1.58984	1.21567	2.15997	1.62402	1.52032
																											1.4999	1.64175	2.32675							1.8732	1.39038	1.03026	1.76551	1.33493	1.22642
																											1.72697	1.87748	2.05407							2.04852	1.52006	1.00017	1.79115	1.36017	1.35965
																											1.46864	1.31798	2.25655							1.97776	1.55644	0.931717	1.65852	1.38795	0.855198
																											1.74277	1.77241	2.56731							2.47765	1.59726	1.04309	1.55592	1.21484	1.2728
																											1.60613	1.38466	2.32327							2.46648	1.51049	0.992094	1.5372	1.19137	1.0872
																											1.52836	1.41267	2.21195							2.45753	1.46457	0.907538	2.14828	1.4055	1.38382
																											1.61831	1.79856	2.59538							2.41921	1.53383	0.937459	2.19917	1.53193	1.6852
																											1.72646	2.00327	2.87933							2.13051	1.45845	1.35108	1.96072	1.42296	1.55274
																											1.78575	1.81586	2.87399							2.04012	1.34872	0.92731	1.47393	1.18785	1.09915
																											1.80674	1.9304	2.60942							2.15499	1.46081	0.940204	2.10032	1.42276	1.42744
																											1.54339	1.37414	2.20853							2.07753	1.6001	1.05436	2.26469	1.62252	1.62929
																											1.80107	1.53789	2.36228							2.09866	1.36885	0.857805	1.98358	1.29589	1.16517
																											1.9679	2.00476	2.96865							2.16363	1.57004	1.07947	1.9339	1.42128	1.26905
																											1.62056	1.63611	2.44943							2.0015	1.71272	1.18027	1.59446	1.28152	1.11799
																											1.67134	1.90771	2.71204							1.79883	1.41569	0.800555	2.0521	1.5741	1.6509
																											1.73647	1.86456	2.7597							1.92932	1.44698	1.04463	1.67152	1.41504	0.942154
																											1.57947	1.40025	2.45174							2.0582	1.53012	0.966004	1.71515	1.40864	0.791567
																											2.04734	2.07715	2.59842							2.11432	1.39869	0.846555	1.97899	1.52614	1.69047
																											1.6239	1.42997	2.4621							2.31296	1.5492	1	1.66291	1.24793	1.11132
																											1.88204	1.78273	2.98484							2.14745	1.39094	0.862272	2.26704	1.61983	1.52451
																											1.5774	1.61881	2.26642							2.33444	1.55786	1.06358	2.04114	1.39073	1.39746
																											1.75297	1.61145	2.66621							2.18578	1.55479	1.1234	1.88729	1.46759	1.66663
																											1.87926	1.85301	2.7656							1.93347	1.44563	0.925696	1.86794	1.51846	1.11669
																											1.52634	1.32173	1.89384							1.98861	1.3976	0.841433	1.96575	1.42826	1.35108
																											1.69651	1.69877	2.44456							2.43279	1.64692	1.07404	1.84808	1.45779	1.2958
																											1.75309	1.86185	2.78577							1.91926	1.47279	0.953106	1.93058	1.50178	1.29606
																											1.76641	1.98948	2.56163							2.15145	1.5153	0.995033	2.0979	1.45278	1.43432
																											1.55498	1.33791	2.19314							2.33422	1.46997	0.929319	1.77519	1.31155	1.06986
																											1.54065	1.30729	2.21827							1.96275	1.47387	1.05225	1.83543	1.53002	0.981916
																											1.43551	1.26287	2.08848							1.94864	1.55488	0.964528	1.71397	1.3504	1.18984
																											1.7565	1.89061	2.60257							2.2135	1.54334	0.947952	1.92783	1.46806	1.42289
																											1.8111	1.88603	2.53169							2.25545	1.49443	0.972947	1.64769	1.27938	0.907959
																											1.76266	1.88911	2.57817							1.99751	1.55226	1.02531	1.74163	1.28036	0.998806
																											1.55241	1.62745	2.14428							2.13326	1.46016	0.905637	2.25515	1.4282	1.52242
																											1.94782	1.92652	2.81813							1.9928	1.37929	0.876761	1.56543	1.28232	0.679464
																											1.98432	2.00077	2.90177							2.08491	1.42718	0.833759	1.53735	1.29217	0.842903
																											1.58193	1.55426	2.55026							1.81568	1.42231	0.98298	1.94106	1.47604	1.37886
																											2.00195	2.03385	2.86676							1.99339	1.52927	0.95726	1.82587	1.41069	1.33398
																											1.43061	1.21661	2.29377							2.42964	1.40963	0.809626	2.20847	1.63827	1.3472
																											1.78786	1.54669	2.40744							1.78753	1.41986	0.88638	2.19014	1.62953	1.6847
																											1.61766	1.56236	2.58834							2.26814	1.49628	0.87061	1.58927	1.26795	0.930719
																											1.59189	1.5588	2.61972							1.77565	1.34358	0.724437	1.7619	1.42141	1.17971
																											2.1443	2.13662	2.8371							2.01798	1.56691	1.01801	1.97405	1.57278	1.39438
																											1.7601	1.96817	2.29782							2.1807	1.49197	1.04325	1.87753	1.33303	1.13554
																											1.79774	2.01935	2.8917							2.19121	1.44429	0.886601	1.48248	1.25622	0.627286
																											1.48827	1.27107	2.2736							2.07165	1.3265	0.796765	1.51207	1.22753	0.916506
																											1.55814	1.31213	2.16705							2.23193	1.42775	0.903516	1.80535	1.3504	1.28868
																											1.81346	1.6693	2.77931							1.90177	1.46216	0.876987	1.55517	1.32561	0.860397
																											1.61502	1.4261	2.07191							1.91348	1.44496	0.87061	1.78104	1.31683	1.4662
																											1.68957	1.45254	2.25803							1.88982	1.40831	0.922654	2.03015	1.59289	1.26222
																											1.5755	1.33169	2.34889							2.11993	1.45916	1.00642	1.54958	1.3223	0.936868
																											1.67553	1.53183	2.53563							1.70954	1.2596	0.629689	2.11818	1.31618	1.44269
																											1.59545	1.84943	2.66386							1.598	1.30661	0.823398	1.57214	1.23015	1.02835
																											1.73186	1.5241	2.41767							2.1184	1.4207	0.956884	1.96106	1.38634	1.15742
																											1.98646	1.99605	2.90856							1.91723	1.37421	0.836746	1.85733	1.41641	1.13951
																											2.00082	1.98144	2.74425							1.93116	1.33485	0.697605	1.81887	1.46193	1.12913
																											1.89295	1.78502	2.89503							1.53068	1.25071	0.858985	1.8785	1.45797	1.22307
																											1.72079	1.6431	2.71193							2.12135	1.60185	1.0581	1.74372	1.28339	0.971494
																											1.62985	1.49709	2.59894							2.26164	1.57821	1.14503	1.73428	1.24396	0.923264
																											1.83	1.89118	2.56516							2.05436	1.46386	0.866924	1.74443	1.35479	1.16107
																											1.80007	1.58918	2.4034							2.18306	1.56129	1.07961	1.99331	1.48761	1.43544
																											1.91338	1.84368	3.01195							1.78013	1.35711	1.02914	1.486	1.06475	0.798935
																											2.10984	2.22115	3.09695							1.96517	1.45862	0.854961	1.93112	1.44251	0.886822
																											1.66142	1.45386	2.37935							2.19006	1.52952	1.04785	1.8975	1.38536	1.14344
																											1.83	1.90451	2.56433							2.30921	1.52329	1.15061	1.8659	1.30695	1.2871
																											1.72456	1.61995	2.75591							2.20802	1.49666	1.02835	1.79118	1.29684	0.944095
																											1.87633	1.66934	2.58085							2.24603	1.50669	1.02224	1.65116	1.3006	1.3018
																											1.83722	1.61008	2.40485							2.17525	1.52801	1.06826	1.79999	1.37284	1.06431
																											2.02436	1.9426	2.71218							2.12363	1.48096	0.949103	1.7029	1.38823	0.863673
																											1.89107	1.82021	3.10025							2.3133	1.60911	1.13641	1.65363	1.26924	0.746054
																											1.46075	1.23878	2.33014							2.14324	1.4918	0.980315	1.95314	1.39869	0.855436
																											2.12596	1.93212	2.87775							2.0662	1.48388	0.971858	1.99855	1.31403	1.38508
																											1.8807	1.7029	2.55674							2.21234	1.52831	1.0668	1.80187	1.40591	0.835753
																											1.60516	1.46985	2.19852							2.28168	1.61831	1.2164	2.02651	1.40235	1.30459
																											1.86363	1.74425	2.87361							2.2367	1.53487	1.11799	1.79785	1.29598	1.22551
																											1.93497	1.87059	2.99621							2.33135	1.57355	1.11564	2.04682	1.41824	1.18038
																											1.70613	1.5645	2.3103							2.06077	1.48382	0.919796	1.83971	1.36768	0.823398
																											1.68135	1.53383	2.5232							2.37199	1.70452	1.23354	2.2503	1.4691	1.36225
																											1.83942	1.77016	3.00837							2.06281	1.50488	1.16517	2.09747	1.45785	1.32343
																											2.14	2.07599	2.89957							2.09861	1.45649	0.855911	2.05061	1.52568	1.01523
																											1.66494	1.52471	2.42183							1.98415	1.46893	0.918976	1.90566	1.35786	0.873583
																											1.68786	1.53695	2.29358							2.32296	1.5726	1.10986	2.152	1.35343	1.1207
																											1.74813	1.68863	2.58188							2.02341	1.43576	0.981205	2.24764	1.40657	1.49736
																											1.83316	2.22746	2.78652							2.29383	1.54035	1.03058	2.02989	1.53681	1.06578
																											1.92202	1.72495	2.55711							2.12849	1.61576	1.10132	1.77954	1.28419	0.675886
																											1.8611	1.65487	2.40016							2.19178	1.44764	0.929719	2.24118	1.40684	1.52674
																											1.8957	1.8908	2.92816							2.34651	1.73198	1.18652	2.13882	1.45619	1.18229
																											1.69169	2.01526	2.51466							2.10191	1.49317	0.876761	2.31387	1.68453	1.30569
																											1.5276	1.38906	2.27916							2.21594	1.53083	1.12519	1.77607	1.34397	0.874948
																											1.70944	1.61589	2.72549							2.27812	1.68495	1.28692	2.16633	1.66817	1.19941
																											1.56418	1.83208	2.13713							1.97344	1.42921	0.929519	1.95311	1.32287	0.751822
																											1.66758	1.60625	2.8084							2.36985	1.5477	1.04907	1.86145	1.39685	0.873355
																											1.67166	1.55298	2.44591							2.17346	1.6455	1.20983	1.82045	1.30762	1.22205
																											1.74216	1.87148	2.75065							2.13858	1.54275	1.13864	2.41186	1.4765	1.25631
																											1.99737	2.52276	2.74837							2.0683	1.44862	0.941959	2.11506	1.38599	1.50685
																											1.91427	1.67757	2.70319							2.16884	1.52912	1.0578	2.25434	1.37205	1.24821
																											1.6743	1.52278	2.54078							2.33817	1.4541	0.942349	1.73894	1.31978	0.829745
																											2.08013	1.73772	2.68625							2.30584	1.71341	1.22582	1.83398	1.23937	1.24542
																											1.83268	1.48096	2.32515							2.12334	1.3991	1.34235	2.00553	1.48394	0.92731
																											1.94361	1.85401	2.97474							2.16891	1.5269	1.06062	1.7683	1.34727	0.819286
																											1.76119	1.61012	2.4323							2.0529	1.48767	0.962676	1.82424	1.30821	0.751219
																											1.64727	1.59415	2.84445							2.08378	1.49153	0.981739	1.86481	1.47279	0.880814
																											1.63851	1.53952	2.73721							1.92986	1.60482	1.63406	2.35061	1.41622	1.08272
																											1.8005	1.84227	2.73058							2.2758	1.66531	1.31994	1.83461	1.34918	0.99296
																											1.78259	1.71466	2.60629							2.29939	1.58782	1.13065	2.27223	1.46287	1.52563
																											1.55102	1.3928	2.13508							2.26314	1.56399	1.03453	1.93424	1.48119	1.00068
																											1.67057	1.61671	2.31098							2.0293	1.41798	0.871527	1.75719	1.32497	0.744523
																											1.69366	1.53976	2.63602							2.13788	1.64085	1.09466	2.12204	1.36091	1.31782
																											2.05523	1.62118	2.59143							2.12424	1.40167	1.19323	1.857	1.31519	0.944483
																											1.96735	1.68541	2.45409							2.20345	1.64411	1.12583	1.85844	1.29692	1.02224
																											1.80889	1.72674	2.63461							1.82019	1.59172	1.70633	1.94435	1.35124	1.33406
																											1.66361	1.81599	2.55582							2.04827	1.36054	0.894924	1.97389	1.42443	0.897088
																											2.04902	1.91396	2.98979							1.89733	1.47364	0.895574	2.21151	1.37103	1.25157
																											1.86539	1.82488	3.11932							2.10614	1.52659	1.06665	1.72591	1.36306	0.818511
																											1.55102	1.45037	2.29648							2.20293	1.5371	1.02337	2.19511	1.55796	1.48954
																											1.63148	1.47536	2.17384							2.14457	1.66405	1.1159	2.17876	1.49671	1.30661
																											1.64303	1.76568	2.87444							1.99691	1.50786	0.811733	1.85532	1.29416	0.866229
																											1.44011	1.26398	2.08602							2.32241	1.61245	1.08243	2.17583	1.44411	1.27207
																											1.9047	1.69798	2.51851							2.00957	1.62849	1.14564	2.11254	1.55274	1.06122
																											1.47416	2.00604	2.21551							1.95677	1.47797	1.36143	2.04278	1.42559	0.897304
																											1.8527	1.8964	2.69029							2.26903	1.4457	0.985453	1.94939	1.44952	0.975297
																											1.63659	1.56255	2.59908							1.97403	1.40463	0.956319	1.78897	1.41069	0.806712
																											1.5682	1.40544	2.22033							2.2681	1.59198	1.13852	2.2918	1.40624	1.50944
																											1.61716	1.86556	2.41434							2.24938	1.40717	1.09493	2.17269	1.21098	1.15205
																											1.87692	1.77364	2.56839							1.9114	1.50733	0.95025	2.29788	1.3501	1.22236
																											1.62857	2.01246	2.23325							2.05529	1.51332	1.03672	2.18727	1.39473	1.41674
																											1.7206	1.76425	2.66458							2.11087	1.58278	1.22804	1.99862	1.36717	1.12366
																											1.6004	1.49617	2.41325							2.11292	1.46122	1.09698	2.01744	1.34773	0.988961
																											1.71324	1.92135	2.76936							2.14286	1.59402	1.07733	1.80303	1.30214	0.851618
																											1.90409	2.12584	2.99946							2.31644	1.58654	1.09834	1.85453	1.4218	1.07246
																											1.84407	2.1418	2.55207							2.1094	1.46004	1.00943	2.13859	1.60861	1.27506
																											1.63867	1.82019	2.13007							2.18932	1.66442	1.01292	2.05235	1.41497	0.993825
																											1.99251	2.33756	2.71802							2.12719	1.5375	1.13291	1.79581	1.41661	0.895791
																											1.97275	1.95818	2.79661							2.14276	1.49725	1.04861	1.93136	1.48544	0.96249
																											1.77192	1.8742	2.8636							2.1581	1.68685	1.16876	1.95792	1.39678	1.23612
																											1.6339	1.75224	2.67371							2.21143	1.57369	1.12964	1.84813	1.43669	0.977096
																											1.8659	1.76909	2.57245							2.4242	1.68467	1.1647	1.96808	1.39548	0.931717
																											1.73343	1.60027	2.38222							2.01992	1.42167	0.90606	2.30501	1.51081	1.43451
																											1.84544	1.54601	2.40348							1.95366	1.43644	0.965635	2.26164	1.63244	1.19498
																											1.59376	1.37045	2.15317							1.87015	1.34888	0.857569	1.88885	1.36158	1.11773
																											1.81753	1.64054	2.69092							2.08717	1.56617	1.07662	1.75754	1.32068	1.0091
																											1.81184	1.82889	2.56563							2.03746	1.55781	1.18995	2.03121	1.35101	1.28321
																											1.71262	1.84743	2.75142							2.01741	1.54114	1.02289	1.85365	1.40724	1.1243
																											1.84767	2.12635	2.51907							2.24451	1.54543	1.02627	1.71456	1.30544	0.777014
																											1.50536	1.60172	2.35114							1.93895	1.46602	1.08622	2.08731	1.38007	1.14491
																											1.73651	1.46544	2.21053							1.99199	1.46527	0.989834	2.16405	1.57898	1.02675
																											1.5526	1.42347	2.17403							2.1913	1.58215	1.11734	2.22625	1.36173	1.30392
																											1.68632	1.69778	2.45136							2.08346	1.48315	1.47972	2.32255	1.56288	1.22267
																											1.46381	1.58144	2.22971							2.06642	1.56944	1.00305	1.85229	1.44843	0.93608
																											1.7407	1.57146	2.34883							2.22557	1.56227	1.15133	2.10758	1.51478	1.06195
																											1.78872	1.48988	2.55489							2.04079	1.49541	0.837984	1.8922	1.30264	0.81252
																											1.82442	1.53775	2.48673							1.79085	1.36768	1.03026	1.76833	1.34002	0.964897
																											2.2161	1.75327	2.01287							2.43581	1.71558	1.22824	2.09918	1.47083	0.95481
																											1.50605	1.67188	2.22103							2.04096	1.50328	1.12698	1.89122	1.41465	0.889686
																											1.79921	2.01648	2.59242							2.42374	1.62973	1.12032	1.96247	1.44017	0.990356
																											1.92557	1.71403	2.63627							2.26609	1.56668	1.1243	2.17339	1.56274	1.31568
																											1.51991	1.38374	1.95842							2.25026	1.53133	1.0837	2.19279	1.54222	1.12135
																											1.71387	1.6122	2.55156							2.19651	1.59446	1.2054	2.29939	1.56054	1.25895
																											1.693	1.48483	2.37731							2.12996	1.50627	1.20656	2.1862	1.54987	1.1661
																											2.04099	2.26033	2.84064							2.39112	1.70226	1.17347	1.82856	1.39916	0.938834
																											1.5639	1.50456	2.22218							2.34435	1.56255	1.18162	1.78379	1.29347	0.755127
																											1.75333	1.54953	2.23046							2.3714	1.62507	1.19823	2.26522	1.44958	1.16969
																											1.52175	1.3376	1.95534							1.93565	1.30307	0.81068	1.78309	1.35898	0.824419
																											1.59722	1.68273	2.22047							2.06811	1.49671	1.07833	2.23982	1.44618	1.29156
																											1.59623	1.42122	2.19139							2.22584	1.56185	1.05451	1.9374	1.36747	0.841188
																											1.54084	1.36973	1.9576							2.18605	1.5116	0.845584	1.99763	1.46246	1.26814
																											1.56218	1.42959	2.04566							1.89907	1.44964	1.07648	1.87565	1.43638	0.914437
																											1.6407	1.54833	2.11027							2.04904	1.46812	1.07404	2.1432	1.57155	1.11499
																											1.7346	1.32738	2.30261							2.15899	1.69661	1.09177	1.9348	1.47008	1.04952
																											1.68368	1.54987	2.40659							1.86741	1.4089	0.676245	1.97501	1.45517	0.915058
																											1.43974	1.29752	2.17505							2.06754	1.44795	1.01965	1.82427	1.37615	1.17881
																											1.51619	1.54504	2.00867							2.43009	1.70365	1.24367	2.12239	1.46939	1.41934
																											1.72578	1.52997	2.36852							2.28555	1.51701	1.09205	1.88349	1.31896	0.835753
																											1.73601	1.54241	2.40928							2.09713	1.56483	1.02013	1.86697	1.43048	1.17438
																											1.81134	1.80804	2.50492							2.63492	1.75882	1.34072	2.22481	1.5087	1.38934
																											1.51908	1.37843	2.29798							2.25832	1.59726	1.09684	1.64631	1.41036	0.87084
																											1.74154	1.61457	2.47605							2.54235	1.70098	1.25913	1.9101	1.4569	0.924685
																											1.83191	1.96245	2.47279							2.04442	1.50939	1	1.60815	1.317	0.944289
																											1.73585	1.65223	2.45479							2.37453	1.58544	1.08608	1.91774	1.37643	0.846798
																											1.68926	1.6431	2.37398							1.98626	1.43243	0.905214	2.06546	1.53972	1.50531
																											1.87931	1.81667	2.50097							2.22275	1.60739	1.20081	1.60444	1.27343	0.915265
																											1.64058	1.47215	2.32594							2.14396	1.65773	1.11825	1.33947	1.15073	0.621217
																											1.61954	1.22358	2.17631							1.96149	1.53745	0.783231	2.03374	1.39177	1.22236
																											1.59229	1.4591	2.12751							2.15569	1.59911	1.04769	2.06265	1.52866	1.16505
																											1.73403	1.59645	2.33325							2.07618	1.61299	0.939226	1.98341	1.58681	1.13429
																											1.61593	1.40363	1.98032							1.99395	1.37979	0.871298	1.95528	1.42514	0.951775
																											1.626	1.59237	2.37893							2.57585	1.56218	1.06313	1.48371	1.24667	0.832258
																											1.75285	1.38374	2.17888							2.44829	1.60617	1.15432	1.96947	1.40671	1.20284
																											1.77849	1.57722	2.55118							2.43116	1.55374	1.17813	1.66365	1.3103	0.924077
																											1.66944	1.54187	2.36558							2.58817	1.70381	1.19094	1.86743	1.36158	0.756621
																											1.66098	1.72063	2.15925							2.12094	1.52232	1.03121	1.94386	1.26213	0.656418
																											1.51358	1.49454	2.188							2.21286	1.53873	0.98298	1.84779	1.37514	0.858514
																											1.78264	1.78586	2.41212							1.73365	1.37679	0.667911	1.52538	1.31798	0.876987
																											1.68758	1.60044	2.34376							2.11312	1.47233	1.09752	2.26076	1.54006	1.26795
																											1.53641	1.45803	2.14295							2.06696	1.54499	0.786306	1.48516	1.13566	0.772724
																											1.51118	1.40322	2.14085							2.13009	1.64252	1.09793	1.93291	1.37038	0.926302
																											1.61938	1.51696	2.16663							1.93182	1.40113	0.879692	1.66886	1.44886	0.899026
																											1.5013	1.41563	2.32411							2.4226	1.60134	1.083	1.58189	1.37205	1.10454
																											1.5796	1.36527	2.16258							2.08273	1.51327	1.02627	1.39059	1.16598	0.671917
																											1.807	1.82337	2.38412							2.36995	1.57857	1.27225	1.63037	1.33279	0.938049
																											1.8207	1.62101	2.56151							2.34886	1.57337	1.12328	2.22729	1.50536	1.00943
																											1.66853	1.57424	2.29402							2.50267	1.71927	1.18263	1.58384	1.32674	0.902238
																											1.74077	1.66228	2.40752							1.93172	1.59037	0.782107	1.9191	1.4259	0.915265
																											1.63953	1.54582	2.41924							1.81983	1.37356	0.871527	1.94528	1.37929	1.21547
																											1.54275	1.45708	2.25084							2.00393	1.57392	0.822886	2.01335	1.42141	0.935488
																											1.57614	1.43029	2.17239							2.11924	1.54977	1.04647	2.22193	1.49909	1.11447
																											1.49979	1.38809	2.22247							2.13056	1.62487	0.894707	1.91813	1.36114	0.849696
																											1.65116	1.51076	1.98812							2.1807	1.50264	0.932514	2.02841	1.61486	1.97015
																											1.58304	1.57159	2.16356							2.12225	1.46515	0.987386	1.80637	1.4268	1.65438
																											1.67152	1.48461	2.32581							1.93807	1.48136	1.00457	1.80669	1.47939	0.991052
																											1.55517	1.51285	2.24476							2.16552	1.45344	0.933904	2.21043	1.48063	1.05134
																											1.6625	1.52227	2.33619							1.86269	1.52313	1.02787	2.16924	1.47382	0.889247
																											1.54431	1.43787	2.11879							2.38387	1.57405	1.16784	1.9618	1.40025	1.0386
																											1.56246	1.37002	2.13366							2.04076	1.56806	1.05944	1.5525	1.30434	0.977455
																											1.49823	1.48594	2.20571							2.36167	1.55654	1.20486	1.94151	1.39589	0.857569
																											1.75507	1.44995	1.91094							2.12207	1.53799	0.957635	1.59701	1.34327	0.834508
																											1.51924	2.12141	2.26036							2.36203	1.58451	1.00221	1.67376	1.37615	0.977634
																											1.64899	1.41798	2.28465							1.80738	1.42392	0.889247	1.4865	1.21671	0.831506
																											1.86523	1.62523	2.38738							1.95885	1.52548	0.740208	1.65336	1.34435	0.927712
																											1.73572	1.55331	2.42631							2.09235	1.51593	0.924685	2.28571	1.58804	1.28578
																											1.63442	1.4912	2.34126							1.92499	1.59589	0.711063	1.76328	1.46771	0.968025
																											1.52047	1.37879	2.32318							2.45141	1.75668	1.25271	1.69798	1.39411	1.00542
																											1.63275	1.46515	2.23773							2.03226	1.65612	0.971312	2.09223	1.47112	1.0908
																											1.65825	1.71265	2.3342							2.15635	1.43588	1.25782	2.10331	1.54548	1.09163
																											1.61811	1.55932	2.28399							2.1418	1.58852	1.03279	1.73384	1.42833	1.57523
																											1.55894	1.89105	2.30512							2.14826	1.4488	0.945256	1.60232	1.2508	0.858514
																											1.62146	1.46632	2.30157							2.03293	1.39328	0.774159	2.08159	1.5006	0.973852
																											1.75707	1.51102	2.26071							1.96249	1.53552	1.20327	2.03711	1.37356	0.945256
																											1.58606	2.04388	2.30654							2.09177	1.53976	1.07304	1.86932	1.42263	0.901384
																											1.68734	1.57758	2.17768							1.37284	1.20677	0.761073	2.21266	1.50323	1.17176
																											1.77968	1.55379	2.23546							1.98945	1.50574	1.14271	1.66857	1.29632	0.939813
																											1.58874	1.59765	2.31174							1.46869	1.27524	0.831506	1.81781	1.57677	1.11799
																											1.7634	1.68319	2.48598							2.03035	1.53552	1.04571	1.75224	1.43086	1.00305
																											1.56705	1.44233	2.1628							1.86748	1.44551	0.877213	1.50392	1.2566	1.0872
																											1.45535	1.39445	1.87506							2.16651	1.5872	1.08761	2.01304	1.38592	0.937656
																											1.44029	1.3289	2.08147							1.95938	1.53173	1.02353	1.54265	1.34281	1.00676
																											1.53477	1.54707	2.19119							1.53408	1.29563	0.923264	1.72212	1.42826	0.939813
																											1.60697	1.52068	2.14238							1.57573	1.26194	0.615063	1.59141	1.27795	0.977992
																											1.5448	1.42686	2.17584							1.55107	1.23255	0.972403	2.25684	1.58318	1.09397
																											1.50749	1.36541	2.11875							1.50103	1.29095	0.845827	1.99443	1.41287	0.943708
																											1.54982	1.51769	2.34162							1.76836	1.42038	0.918976	1.46997	1.31271	0.921023
																											1.66817	1.69658	2.32754							1.97369	1.46765	1.03026	1.58442	1.26574	0.839958
																											1.75492	1.58588	2.60112							2.07058	1.60401	1.06092	2.2415	1.62085	1.75261
																											1.70233	2.11022	2.41719							1.91648	1.45535	1.0844	1.99906	1.45212	1.01621
																											1.74922	1.57378	2.19216							1.83828	1.446	1.13366	1.94073	1.40187	0.83351
																											1.46369	1.37428	2.10706							2.13094	1.56921	1.15907	1.70549	1.4538	1.00558
																											1.56497	1.48811	2.35668							2.09726	1.59885	1.3056	1.41661	1.29477	0.799476
																											1.70445	1.52247	1.92025							1.67524	1.31163	0.761368	1.48805	1.26213	0.880141
																											1.7922	1.62632	2.34183							1.87342	1.49524	0.959509	1.65679	1.35139	0.977813
																											1.69945	1.67405	2.39362							1.66261	1.34033	0.780981	1.76894	1.37629	0.895358
																											1.53967	1.40817	2.14975							1.98507	1.52982	1.21681	1.67761	1.35358	0.948144
																											1.76589	1.63831	2.47793							2.08467	1.64496	1.19736	1.49736	1.24629	0.803778
																											1.52796	1.57169	2.14923							1.65893	1.339	0.784352	1.735	1.44417	1.11381
																											1.62032	1.44813	2.209							1.95996	1.51815	1.05436	1.84129	1.33705	1.01391
																											1.79203	1.69654	2.38709							2.12458	1.64109	1.18072	2.19424	1.42871	0.990878
																											1.58808	1.51384	2.17913							2.08709	1.58486	1.31576	2.09145	1.37593	0.800555
																											1.50205	1.61733	2.10473							1.89078	1.44048	1.26231	2.17271	1.52745	1.08748
																											1.58153	1.80152	2.20179							2.03237	1.54324	1.13128	1.63576	1.29992	0.752425
																											1.61112	1.46304	2.11708							1.84205	1.57673	1.1176	1.51686	1.29615	0.830752
																											1.48739	1.40322	2.10797							1.8876	1.37248	1.07188	1.91446	1.28357	0.869462
																											1.82939	1.67961	2.34335							2.00468	1.49273	1.05451	2.10013	1.54465	1.04815
																											1.53173	1.75962	2.17919							2.01181	1.41096	0.942349	1.73431	1.3899	1.06181
																											1.67268	1.39664	2.25718							1.95227	1.48789	1.02289	1.6097	1.31337	0.925696
																											1.57314	1.59111	1.932							1.85348	1.57022	1.00136	2.46294	1.43949	0.988961
																											1.77968	1.67617	2.43568							2.01108	1.57383	1.29208	1.88144	1.44934	1.07819
																											1.59808	1.51139	2.25174							2.1446	1.42642	0.923264	1.86407	1.34551	0.882156
																											1.72757	1.60769	2.30529							1.62841	1.32489	0.645384	1.82823	1.41215	1.09589
																											1.56779	1.40032	2.0388							2.26218	1.61749	1.15848	1.68124	1.37715	0.877665
																											1.83193	1.66131	2.59063							2.03655	1.5998	1.23055	1.89203	1.34443	0.834009
																											1.69709	1.55758	2.33464							1.69276	1.44208	0.884384	1.63906	1.35396	0.868541
																											1.64198	1.46521	2.24504							1.8306	1.29425	0.845827	1.68601	1.33642	0.942737
																																				2.0268	1.55307	1.3012	1.58438	1.35275	1.05315
																																				1.86138	1.39514	0.989659	2.05487	1.47433	0.985629
																																				1.53942	1.32254	0.815135	2.04419	1.45356	0.889467
																																				1.9987	1.43713	1.01457	1.91396	1.39031	0.890344
																																				1.6405	1.40544	0.750614	1.78418	1.38226	1.09328
																																				2.18681	1.53173	1.02787	1.41876	1.15836	0.699651
																																				1.86623	1.45067	1.03279	1.81333	1.43538	0.872899
																																				2.06302	1.52032	1.24114	1.51918	1.18341	1.33469
																																				1.85444	1.4733	0.948336	2.00238	1.53068	1.04248
																																				1.80708	1.32133	0.961933	1.5876	1.3343	0.866461
																																				2.17569	1.51416	1.11967	1.73024	1.36483	0.750917
																																				1.7246	1.36644	1.02691	1.56087	1.15931	0.751521
																																				2.04875	1.47002	1.20846	1.86762	1.42501	1.00305
																																				1.64638	1.31585	0.741754	1.90398	1.42718	0.9914
																																				1.69541	1.30838	0.961933	1.71215	1.42044	1.24994
																																				1.78261	1.33311	0.888587	1.7908	1.29295	0.876308
																																				1.63956	1.27334	0.747275	1.61079	1.29641	0.871298
																																				1.91456	1.3899	1.12148	2.06529	1.42877	0.920001
																																				2.15797	1.49736	1.11486	1.87638	1.31138	0.727637
																																				1.80233	1.42807	1.14588	1.63196	1.34087	0.817475
																																				1.74599	1.36262	1.13765	2.20691	1.50786	1.52902
																																				1.68149	1.42309	0.636035	1.94065	1.46515	0.943902
																																				2.09835	1.42896	1.19617	2.1285	1.53258	1.03421
																																				1.57677	1.25979	0.967291	1.90958	1.55696	0.969489
																																				1.78797	1.35561	1.04678	1.76296	1.33955	0.907748
																																				1.84917	1.32794	1.09902	1.73334	1.44276	0.927914
																																				1.6853	1.41726	0.742987	1.71548	1.37679	0.95726
																																				1.81861	1.45458	1.11303	1.83163	1.468	0.942349
																																				2.07529	1.56246	1.27225	1.63627	1.42147	0.881038
																																				1.67188	1.35749	1.37929	2.02181	1.49834	0.887264
																																				1.8828	1.40194	1.13765	2.09489	1.43174	0.967107
																																				1.68866	1.24648	1.11538	1.62394	1.28859	0.712055
																																				1.88898	1.4216	1.2565	2.19198	1.43651	1.07404
																																				2.24104	1.62632	1.18497	1.69692	1.39651	0.882826
																																				1.92119	1.49807	1.12545	1.82798	1.44958	0.94332
																																				1.62097	1.31155	1.24551	2.08802	1.48938	1.01242
																																				1.66861	1.40764	0.67875	1.99886	1.52124	1.06913
																																				1.86789	1.5165	1.27134	1.8101	1.44103	1.19941
																																				1.78756	1.46175	1.20518	1.93529	1.41235	0.852576
																																				2.11258	1.51076	1.30796	1.96139	1.35823	0.98721
																																				1.94903	1.44042	1.48761	1.80327	1.38683	0.840696
																																				2.01797	1.58513	1.21505	1.72716	1.32456	0.635641
																																				2.02588	1.46063	1.53725	2.22009	1.39052	1.13128
																																				1.60869	1.29546	1.09548	1.86201	1.45922	0.991921
																																				1.83583	1.42622	1.38795	1.9157	1.46974	1.00827
																																				1.97075	1.35726	0.858278	2.17883	1.48811	1.08286
																																				1.97566	1.30146	0.815395	2.13918	1.62024	1.1125
																																				2.18758	1.46363	1.49584	2.21319	1.50664	1.43594
																																				1.67889	1.24812	0.576635	2.32237	1.63454	1.23731
																																				2.00792	1.46765	1.17404	1.96576	1.43955	0.806446
																																				1.8002	1.22814	1.05315	1.73735	1.35674	0.791292
																																				1.91601	1.50579	1.22246	1.97894	1.34589	0.884829
																																				2.06795	1.53288	1.18475	1.86859	1.35808	0.821603
																																				1.99807	1.41778	1.55341	1.94491	1.38795	0.894707
																																				1.92312	1.45386	1.01077	2.03874	1.3978	0.9088
																																				1.97946	1.44159	1.59984	2.28393	1.64788	1.09711
																																				1.65952	1.23235	0.697605	1.92031	1.35606	0.808833
																																				1.68131	1.35131	1.21036	2.04873	1.52568	1.06166
																																				1.66882	1.31163	0.517739	1.75164	1.27947	0.769261
																																				1.66453	1.24831	0.599926	1.95151	1.35207	0.797037
																																				2.18932	1.68807	1.32561	1.94989	1.4155	0.979423
																																				1.93716	1.33587	1.2892	1.64826	1.26343	0.764601
																																				1.77453	1.23165	1.02994	1.96143	1.47627	0.962119
																																				1.72131	1.30214	0.967842	2.03218	1.33469	0.839958
																																				2.01898	1.55932	1.12199	2.06046	1.53492	1.04309
																																				1.666	1.28516	0.963047	1.72437	1.35433	0.859221
																																				1.88887	1.47536	1.01226	2.23948	1.55188	0.944095
																																				1.96659	1.61199	1.21671	2.10484	1.53799	1.55483
																																				2.24266	1.44159	1.40977	1.9046	1.452	0.975297
																																				2.09842	1.43143	1.35771	1.88718	1.35681	0.823142
																																				1.72386	1.40844	1.02883	1.80058	1.34704	0.864837
																																				1.5167	1.2906	0.603335	1.87013	1.34804	0.922654
																																				1.61179	1.23888	0.740208	1.95506	1.53423	1.03437
																																				2.12231	1.42546	1.43357	1.94691	1.36099	0.83301
																																				1.87922	1.39031	1.24522	1.94707	1.41635	0.90817
																																				1.71166	1.24104	0.906694	2.02075	1.4865	0.981028
																																				2.1355	1.38142	1.47541	1.90775	1.31585	0.974033
																																				1.8936	1.52139	1.11643	1.76644	1.34474	0.868771
																																				1.78087	1.32116	0.861804	1.63323	1.3621	1.4132
																																				1.83451	1.3418	0.773586	1.82416	1.31013	0.874948
																																				1.81108	1.3488	0.858278	1.77861	1.24735	0.617124
																																				1.9778	1.63953	0.881933	2.01143	1.36298	0.882379
																																				1.71222	1.40477	1.24279	2.10214	1.4471	0.883272
																																				1.77778	1.30779	1.03453	1.91524	1.35965	0.749403
																																				1.67239	1.42648	1.2792	1.86709	1.417	0.797851
																																				1.68988	1.33232	1.10654	1.72331	1.3156	0.892967
																																				1.30846	1.2426	0.994688	1.82808	1.35972	0.770708
																																				1.48855	1.19061	0.716003	2.07115	1.42199	1.00626
																																				1.56063	1.3595	0.491636	1.84929	1.39514	0.804313
																																				1.76357	1.36298	0.970584	1.9848	1.4538	0.900314
																																				1.93	1.37327	1.07203	1.987	1.50055	0.982626
																																				1.6921	1.30854	0.959135	1.89297	1.33248	0.786863
																																				1.54489	1.2871	0.837984	2.06287	1.52791	1.00051
																																				1.53108	1.21495	0.695894	2.11352	1.56976	1.13379
																																				1.81401	1.37002	0.94487	1.9321	1.42788	0.987561
																																				2.08352	1.58197	1.27134	1.99625	1.34265	0.868541
																																				1.65438	1.29949	0.883717	1.85653	1.34743	1.00743
																																				1.53715	1.31896	1.40564	2.04388	1.39204	0.982803
																																				1.61852	1.28019	0.940595	2.03097	1.37529	0.871756
																																				1.63694	1.33081	0.722182	1.51086	1.25404	0.640735
																																				1.46246	1.29312	1.00322	1.83934	1.39328	0.852336
																																				1.87854	1.40704	0.900742	1.83988	1.30779	0.80217
																																				1.73113	1.35002	0.843392	1.87834	1.45085	0.835255
																																				1.56986	1.33256	0.967291	1.87572	1.35771	0.773586
																																				1.54756	1.28859	1.02046	1.83508	1.32125	0.793489
																																				1.5536	1.28481	0.984042	1.93263	1.22622	0.665342
																																				1.652	1.38297	1.48755	1.74225	1.39452	0.834259
																																				1.48505	1.24869	0.42915	1.91826	1.36402	0.851618
																																				1.48816	1.2662	0.93529	1.99751	1.47129	0.983511
																																				1.69726	1.37464	0.657168	1.98793	1.4947	0.963973
																																				1.63394	1.35403	0.956131	1.74538	1.36732	0.816696
																																				1.64314	1.36958	0.604184	1.64388	1.26519	0.690717
																																				1.48074	1.22195	0.886822	1.91227	1.39493	0.748492
																																				1.69338	1.37514	0.811207	1.82296	1.26547	0.738345
																																				1.88788	1.40644	1.01687	1.65097	1.31279	1.45791
																																				1.82094	1.4808	1.06942	1.86098	1.42147	0.813044
																																				1.20804	1.07231	0.687931	1.96268	1.4634	0.841678
																																				1.64322	1.34327	0.561008	1.60659	1.30821	0.596058
																																				1.83346	1.3223	0.947952	1.98728	1.45109	0.842903
																																				1.6001	1.34926	0.948528	2.0264	1.35161	1.26602
																																				1.88518	1.49048	1.07819	2.03387	1.28419	0.774159
																																				1.73632	1.3682	0.656042	2.23801	1.5006	1.7291
																																				1.71774	1.37255	0.965082	1.9536	1.5374	1.01687
																																				1.62519	1.23384	0.927914	2.06843	1.46695	1.04217
																																				1.94258	1.48012	1.29112	1.82546	1.21681	1.09328
																																				1.78778	1.47002	0.952536	1.88854	1.30298	1.53957
																																				1.8759	1.39459	0.857096	1.76249	1.37843	1.10172
																																				1.77327	1.4183	0.983157	2.02429	1.55786	1.0584
																																				1.60562	1.24889	0.716003	1.91926	1.4218	1.26786
																																				1.74608	1.30737	1.02563	2.19702	1.48282	1.03625
																																				1.8061	1.44404	0.974936	1.93438	1.39808	1.18229
																																				1.78132	1.34079	1.06195	1.7877	1.30712	1.2663
																																				1.57956	1.32585	0.884162	2.13237	1.36527	0.900956
																																				1.60928	1.31337	0.529974	1.91223	1.46538	1.02691
																																				1.61872	1.3411	0.479951	1.91811	1.33366	0.804847
																																				1.74785	1.31823	0.769261	2.10455	1.3978	0.976916
																																				1.6195	1.26417	0.669007	2.01995	1.4301	0.955565
																																				1.69096	1.3472	0.983688	1.95964	1.4514	0.946221
																																				1.79395	1.443	0.948336	1.8653	1.35554	1.05661
																																				1.46404	1.22965	0.366515	1.73569	1.24841	0.828736
																																				1.56031	1.24045	0.65904	1.69819	1.33311	1.55207
																																				1.61675	1.30197	0.615476	1.95649	1.40597	1.51452
																																				1.69596	1.24162	0.697605	1.64811	1.26007	1.45266
																																				1.90511	1.50595	0.95025	2.14209	1.32214	1.08831
																																				1.56894	1.31478	0.603335	2.16981	1.48954	1.1599
																																				1.73887	1.4566	0.896656	2.06633	1.46175	0.94079
																																				1.58242	1.25678	0.831004	1.8181	1.36629	1.14988
																																				1.50791	1.22995	0.659786	1.91388	1.42883	1.34535
																																				1.59567	1.35711	0.687931	1.65446	1.42276	0.967291
																																				1.72299	1.4289	0.816436	1.94371	1.42546	0.999148
																																				1.37629	1.13103	0.473702	1.77667	1.25242	0.84388
																																				1.61066	1.19105	0.484439	2.02035	1.43143	1.49426
																																				2.20001	1.55955	1.09902	1.98115	1.38283	1.11799
																																				1.99531	1.26648	0.931916	2.09737	1.47054	1.03594
																																				2.36056	1.72128	1.71219	1.98943	1.47301	1.17507
																																				2.10868	1.62446	1.14831	1.96624	1.45043	0.931318
																																				2.02803	1.49709	1.08384	1.89741	1.42539	1.11303
																																				1.75599	1.1873	0.83326	2.37613	1.65386	1.22429
																																				1.57141	1.27006	0.535468	2.09641	1.21547	0.981383
																																				1.93416	1.44214	0.920819	1.91782	1.34979	1.37052
																																				1.69286	1.31469	0.768972	2.04023	1.47927	1.16819
																																				1.91702	1.51996	0.993134	2.16199	1.50066	1.02466
																																				2.14782	1.44752	0.915058	2.2668	1.53775	0.974575
																																				1.91252	1.42102	0.925494	2.13378	1.52796	0.996065
																																				1.62949	1.46099	0.990008	1.7895	1.39589	1.55521
																																				2.09873	1.45933	1.00356	1.87821	1.32108	1.37306
																																				1.84067	1.45121	0.915265	2.24009	1.62244	1.19898
																																				1.82442	1.46492	0.914022	2.16421	1.57884	1.20952
																																				1.87766	1.40275	0.970219	1.67693	1.24357	0.889247
																																				2.2021	1.53705	1.04031	1.84165	1.29872	1.24571
																																				1.84356	1.339	0.742062	1.91803	1.41915	0.97349
																																				2.12977	1.55649	1.03891	1.96639	1.37608	1.41706
																																				1.76851	1.41667	1.00525	2.0718	1.3472	0.907959
																																				1.81838	1.5504	1.08145	2.10825	1.5801	1.06811
																																				2.32987	1.58901	1.04248	2.10708	1.40604	1.30171
																																				1.75888	1.50033	1.00272	2.15484	1.43831	1.04355
																																				1.97665	1.49328	0.945063	1.87351	1.47227	1.24445
																																				1.59389	1.42603	1.22935	1.8653	1.3012	1.32368
																																				1.88572	1.41947	0.860162	2.23389	1.66699	1.25319
																																				1.78388	1.36247	0.782669	2.14004	1.54934	1.12507
																																				1.79929	1.63216	1.20646	2.07553	1.45013	0.976377
																																				1.66868	1.39376	0.898381	1.59907	1.3883	1.08257
																																				2.09545	1.56793	1.07776	2.07797	1.44874	1.40201
																																				2.02693	1.37557	1.00709	2.05892	1.48516	0.987561
																																				1.48827	1.35644	0.808039	2.06128	1.55984	1.09847
																																				2.04396	1.49503	0.956696	1.87091	1.2801	1.39699
																																				1.99076	1.60604	1.07347	1.77053	1.31774	0.987736
																																				1.98468	1.46684	0.960256	2.00226	1.36527	0.932712
																																				1.9543	1.37672	0.982626	2.16452	1.49546	1.06003
																																				1.81573	1.52313	1.03641	2.09965	1.38996	1.38941
																																				1.60418	1.39603	0.868079	1.92876	1.40052	0.939421
																																				1.98969	1.54285	0.996065	1.94981	1.47404	1.72713
																																				2.31806	1.68597	1.27795	2.03841	1.57201	1.10212
																																				2.10047	1.62382	1.05855	2.12861	1.25157	1.3285
																																				1.88784	1.40944	0.98686	2.10195	1.33767	1.49136
																																				2.17575	1.70469	1.34566	1.84612	1.37023	0.928918
																																				1.88269	1.44977	1.09397	2.08892	1.41235	0.895141
																																				2.07529	1.68064	1.17869	2.11736	1.54707	1.07404
																																				2.13239	1.50928	0.988087	1.96357	1.4471	0.997095
																																				1.53363	1.46093	0.916918	2.01585	1.39767	0.897735
																																				2.43173	1.76243	1.43675	2.01896	1.48522	1.08257
																																				2.38294	1.54717	1.11039	2.02622	1.41752	0.859221
																																				1.63552	1.40711	0.918565	2.13716	1.49355	0.9914
																																				1.55554	1.38627	0.89362	2.08301	1.47112	0.939813
																																				2.26068	1.48528	0.972039	2.08288	1.61576	1.36651
																																				2.00671	1.4896	1.00508	2.15667	1.58588	1.07932
																																				2.62653	1.64473	1.08566	1.87742	1.36328	0.938637
																																				2.57252	1.68551	1.11289	1.87834	1.48074	1.12289
																																				2.22	1.57273	1.01785	1.83595	1.47473	1.34451
																																				2.02437	1.36239	0.914851	2.12083	1.61374	1.15848
																																				2.00505	1.44245	1.07419	2.15517	1.64229	1.20825
																																				2.05214	1.4721	0.952536	1.93858	1.4155	0.949486
																																				2.38263	1.54334	0.978351	1.90602	1.4045	0.982626
																																				2.15905	1.36805	0.865766	1.96033	1.39814	0.995033
																																				2.13646	1.6184	1.10051	2.00813	1.38592	0.937065
																																				2.12292	1.52344	1.2055	2.03783	1.51269	1.08622
																																				2.06321	1.40824	0.951395	2.21382	1.67232	1.13852
																																				2.42379	1.6396	1.09246	1.80992	1.40389	0.721859
																																				2.30125	1.47462	1.02803	2.07689	1.55904	1.07533
																																				1.80567	1.28551	0.813568	2.01526	1.57446	1.07776
																																				2.32367	1.51123	0.982271	1.64681	1.30188	0.788252
																																				2.21404	1.52771	1.00034	1.87292	1.43463	0.816956
																																				2.17889	1.46945	1.83677	1.78903	1.38417	1.06003
																																				2.13853	1.48916	0.972039	1.91069	1.38325	0.84704
																																				2.33589	1.56446	0.978351	1.68096	1.36958	0.936474
																																				2.19637	1.55791	1.07533	1.85983	1.38662	0.924279
																																				2.1482	1.5986	1.12109	1.80527	1.33184	0.948911
																																				2.10323	1.46392	0.974033	2.25805	1.68425	1.25754
																																				2.04954	1.53745	1.53383	1.76816	1.34559	0.877891
																																				2.42832	1.70114	1.28001	1.8739	1.40093	0.924482
																																				2.46129	1.71774	1.17461	1.89754	1.38445	0.893403
																																				1.89653	1.37363	1.0237	2.16866	1.53636	0.998294
																																				2.11926	1.6004	1.17937	1.84072	1.43657	1.00474
																																				2.49101	1.75644	1.29182	1.92454	1.3452	0.912982
																																				2.08378	1.44404	1.00322	1.91234	1.43288	1.13516
																																				2.07976	1.48916	0.857333	2.07155	1.41175	0.924685
																																				2.1944	1.44563	1.23055	1.98429	1.41504	0.824419
																																				2.03333	1.55763	1.04062	1.7163	1.30383	0.829997
																																				2.20634	1.42012	0.979602	1.66703	1.27416	0.887043
																																				2.09732	1.65567	1.15145	2.0383	1.45643	1.00085
																																				2.58512	1.7867	1.27488	1.84298	1.29312	0.831004
																																				2.2286	1.62016	1.18619	1.84588	1.43986	1.01523
																																				1.63651	1.28197	0.799746	1.75558	1.36306	0.854961
																																				1.90747	1.46457	0.92731	1.78825	1.20273	0.771573
																																				2.37695	1.59971	1.02531	1.90718	1.3592	0.997266
																																				2.13448	1.53937	1.03938	2.08116	1.48282	0.996409
																																				2.29232	1.71275	1.25744	1.90001	1.43507	1.55469
																																				1.85882	1.35651	0.81147	2.22229	1.50997	1.13304
																																				1.97778	1.44251	0.90985	1.94441	1.45981	0.937459
																																				2.17597	1.7069	1.23652	2.09642	1.38837	1.0581
																																				2.12363	1.52786	1.20624	2.08321	1.4385	1.31864
																																				1.91188	1.4047	0.959696	2.03847	1.51551	1.06166
																																				2.21853	1.58712	1.18106	2.09364	1.51201	1.07676
																																				1.86939	1.37643	0.913814	1.83966	1.33279	0.735223
																																				2.24117	1.49736	1.16703	2.21633	1.45951	1.08706
																																				1.88222	1.4457	1.08215	1.96375	1.40369	0.995721
																																				2.05601	1.37715	1.03468	2.03153	1.34025	1.28587
																																				1.89262	1.20305	0.855198	1.74657	1.40443	1.04448
																																				1.99355	1.59545	1.04186	1.95449	1.43763	0.901811
																																				1.70627	1.21422	0.703038	1.91473	1.36262	0.904578
																																				1.90857	1.38753	0.984571	1.7216	1.37636	1.51007
																																				2.32926	1.61688	1.2377	1.86377	1.41804	0.998635
																																				2.267	1.58371	1.08538	1.96011	1.33611	1.4168
																																				1.73252	1.34926	0.918975	2.33605	1.48248	1.0386
																																				2.01062	1.42398	0.920205	2.05494	1.3093	1.28312
																																				2.04241	1.31088	0.956319	1.73132	1.34017	0.856622
																																				2.37811	1.55588	1.09287	2.09017	1.45625	0.970402
																																				2.18132	1.48136	1.4012	1.63949	1.20709	1.02531
																																				1.82701	1.27956	0.81147	1.76184	1.33728	0.6701
																																				1.90809	1.48438	1.02176	2.10091	1.29104	1.23095
																																				1.73318	1.38269	0.841433	2.30512	1.40079	1.5427
																																				1.91473	1.41921	0.976017	1.9858	1.3876	1.29984
																																				1.97385	1.53238	1.11512	2.02796	1.42475	0.973128
																																				1.71449	1.3056	0.70907	1.78806	1.32141	1.27633
																																				2.24514	1.5503	1.10907	1.70596	1.31667	0.594761
																																				2.15043	1.5269	1.14588	2.1657	1.56157	1.08398
																																				1.79837	1.37979	0.815656	1.79801	1.49552	1.01391
																																				2.40081	1.55569	1.12494	1.89825	1.27759	1.1762
																																				1.97351	1.45212	1.01506	1.84752	1.39582	0.90606
																																				2.15855	1.59817	1.07462	2.44611	1.44758	1.44698
																																				2.31224	1.49584	1.01965	1.96602	1.21712	1.07304
																																				1.90279	1.51264	0.956131	1.99308	1.46392	1.09698
																																				2.03664	1.40524	1.0076	1.83729	1.49021	1.38198
																																				2.1158	1.7163	1.18419	2.03793	1.26343	1.19984
																																				2.41509	1.67025	1.1884	1.72508	1.44368	0.900314
																																				2.34931	1.49273	1.06358	1.80788	1.44017	1.2377
																																				2.02227	1.45338	0.955942	2.11658	1.36849	1.21588
																																				1.67596	1.4566	0.836994	2.57637	1.54026	1.52232
																																				2.15715	1.50312	1.04417	1.85183	1.38219	0.886159
																																				1.91774	1.35177	0.812258	2.00818	1.48136	1.26951
																																				2.59279	1.66934	1.21193	1.73018	1.24445	1.09698
																																				1.9229	1.34528	0.756323	1.88977	1.31601	0.842658
																																				1.96569	1.56811	1.10841	2.09199	1.31815	1.31229
																																				2.08495	1.37693	0.93529	1.99013	1.35823	0.787697
																																				1.88318	1.37378	0.770708	2.3568	1.41162	1.54153
																																				2.43288	1.65378	1.15157	1.86211	1.4924	0.922654
																																				2.11143	1.41915	1.30366	1.7269	1.44423	0.90309
																																				2.21751	1.56031	1.25166	2.18996	1.46034	1.01867
																																				2.06162	1.5408	1.04232	1.95564	1.39225	1.30468
																																				2.036	1.57159	1.10132	1.89696	1.3682	1.1454
																																				1.93012	1.42005	0.979066	1.61145	1.20359	1.49639
																																				2.13361	1.53238	1.04309	1.58331	1.23255	1.46812
																																				2.31853	1.55791	1.09025	1.95483	1.35987	0.902451
																																				2.41896	1.77284	1.23384	1.66497	1.29847	0.981739
																																				1.74462	1.39869	0.663498	1.95732	1.29855	1.23652
																																				2.07397	1.5118	0.998123	1.9956	1.52062	1.37291
																																				2.17385	1.55569	1.01309	1.74639	1.37593	1.59233
																																				2.07457	1.4655	0.989659	1.92078	1.29338	1.75098
																																				1.83934	1.35764	0.773872	2.0562	1.34697	1.04402
																																				1.91255	1.39828	0.97113	1.72706	1.38718	0.905425
																																				2.22561	1.47502	0.957448	1.94805	1.48728	0.989659
																																				1.73999	1.16154	0.644998	2.01906	1.3963	1.24279
																																				1.95492	1.52109	1.04525	2.09702	1.42443	1.32874
																																				1.90288	1.44716	0.79758	1.95964	1.38255	1.2459
																																				1.77579	1.24513	1.2756	1.73271	1.13304	1.28206
																																				1.87875	1.56622	1.13329	2.02846	1.39301	0.862973
																																				1.82638	1.54924	1.06255	1.71278	1.37686	1.39156
																																				2.17715	1.58309	1.10574	1.90309	1.25338	0.990008
																																				2.08444	1.51165	1.10907	2.03213	1.41314	0.900099
																																				1.9152	1.47604	1.01292	1.87499	1.36739	1.65807
																																				1.87495	1.48932	0.904578	1.78154	1.28613	1.16459
																																				2.16448	1.40983	0.87267	1.69771	1.40497	0.92509
																																				1.90269	1.39916	1.01077	1.60223	1.2971	0.602486
																																				2.26598	1.64144	1.26924	2.08814	1.30341	1.40241
																																				2.28105	1.55016	1.0575	1.88554	1.4729	1.66242
																																				1.97363	1.37421	0.82186	2.16347	1.64182	1.11237
																																				2.27953	1.57799	1.10801	1.91379	1.56492	1.52649
																																				1.88927	1.35509	0.736475	1.62093	1.34204	1.43023
																																				1.7304	1.29408	0.786027	1.7375	1.15813	0.716003
																																				2.09348	1.5503	0.983511	2.08531	1.32642	1.10253
																																				2.14166	1.52257	1.04186	1.87208	1.28964	1.22297
																																				2.05416	1.4093	0.966188	2.13559	1.60244	1.04907
																																				2.23543	1.49497	0.910059	1.83929	1.34758	0.802975
																																				2.03096	1.62467	1.32011	2.05728	1.39473	0.880141
																																				1.96065	1.43526	0.816436	2.01025	1.41195	1.45803
																																				1.89482	1.3589	0.966188	1.9284	1.46468	0.898166
																																				1.90891	1.45738	1.03232	1.98753	1.34689	1.25262
																																				1.72527	1.46841	0.970584	1.87171	1.32658	1.69579
																																				2.14745	1.43262	0.931518	1.94818	1.37514	0.981739
																																				1.88609	1.36622	0.83351	2.03746	1.3901	0.854961
																																				1.81097	1.45344	1.03688	1.84597	1.42469	0.843392
																																				1.75315	1.32537	0.702025	1.73321	1.25631	0.671554
																																				1.91311	1.45019	0.865766	1.74157	1.52129	1.09602
																																				1.92377	1.5625	1.12379	1.81399	1.25032	0.990356
																																				2.06462	1.55044	1.00136	1.86962	1.43243	0.918976
																																				2.04049	1.67264	1.23523	2.00027	1.50764	0.938049
																																				1.73782	1.30222	0.563341	2.07404	1.49142	1.42289
																																				2.34173	1.49584	0.937852	1.91204	1.28999	0.731447
																																				2.04846	1.58318	1.10933	1.52421	1.32214	0.828736
																																				1.84268	1.4261	0.976197	1.94993	1.51965	1.47002
																																				2.09276	1.49541	0.90985	2.09251	1.59545	1.02563
																																				1.91354	1.47655	0.868771	1.98816	1.37779	1.19378
																																				2.31375	1.54707	0.91319	1.93732	1.28321	1.22874
																																				1.78892	1.26296	0.597351	1.91012	1.44958	1.33351
																																				1.78831	1.35426	0.701348	1.82977	1.38578	0.991921
																																				1.77007	1.18697	0.876082	2.00327	1.48711	0.870381
																																				2.25968	1.47638	0.92041	1.79993	1.38445	0.853531
																																				1.6512	1.28824	0.636822	1.68842	1.36424	1.07676
																																				1.81696	1.4252	0.880589	1.9661	1.55159	1.00034
																																				1.82602	1.57731	1.06534	1.8941	1.52088	0.936868
																																				1.60176	1.3892	0.72572	1.86628	1.21712	0.71829
																																				1.82104	1.41804	0.940985	2.05434	1.46028	0.958761
																																				1.69968	1.39183	0.965635	1.97521	1.35017	0.779851
																																				2.74722	1.85598	1.31962	1.92006	1.45939	1.42199
																																				1.83391	1.42064	0.900099	1.61684	1.37986	0.805114
																																				1.59298	1.2728	0.814874	1.606	1.32714	1.38389
																																				1.86136	1.35184	0.94332	1.7501	1.33736	0.742987
																																				1.80692	1.29286	0.711725	1.73791	1.35516	1.1032
																																				1.9784	1.44795	0.842169	1.78831	1.31593	0.738034
																																				1.923	1.51535	1.08706	1.9597	1.48243	0.981028
																																				1.95451	1.53258	1.08552	1.91657	1.31601	1.23908
																																				1.82949	1.26639	0.77013	1.74877	1.36622	0.926302
																																				2.02787	1.41947	1.00102	1.68439	1.38163	0.860162
																																				1.84515	1.42128	0.928115	1.72338	1.29958	1.01997
																																				1.91288	1.37993	0.940595	1.96208	1.39232	1.70348
																																				1.80754	1.39149	0.887043	1.87176	1.29182	0.787974
																																				1.9946	1.46163	1.02531	1.87111	1.41188	0.865766
																																				1.62223	1.48382	1.41615	1.71377	1.33767	0.797851
																																				1.7108	1.42076	0.880365	2.0788	1.65904	1.1548
																																				1.54114	1.28321	1.08482	1.75294	1.38809	0.865069
																																				1.6151	1.28436	0.678036	1.88929	1.32529	0.677321
																																							1.87285	1.30527	0.801901
																																							1.80554	1.46515	1.18752
																																							1.64423	1.44128	0.920001
																																							1.86173	1.34888	0.856859
																																							1.97946	1.33208	1.07058
																																							1.79335	1.30569	1.56686
																																							1.7877	1.27189	1.27777
																																							1.86344	1.46468	0.907116
																																							2.02137	1.47152	0.900099
																																							1.79891	1.3281	0.718941
																																							1.73416	1.29304	1.18151
																																							1.83508	1.33477	0.684775
																																							1.76169	1.31692	0.818769
																																							2.01749	1.47439	1.49103
																																							1.86729	1.55174	0.954999
																																							1.93255	1.5077	0.911314
																																							2.09941	1.47803	1.10185
																																							2.67374	1.66372	1.089
																																							1.88343	1.36321	0.831255
																																							1.75561	1.35192	0.817993
																																							1.67409	1.34482	0.841924
																																							1.74163	1.23295	0.895574
																																							1.87908	1.35267	1.40086
																																							1.59063	1.25176	0.961002
																																							1.85731	1.37349	0.959135
																																							1.97055	1.30094	0.744216
																																							2.48614	1.38927	0.94157
																																							2.39917	1.45916	1.03813
																																							2.20373	1.38085	0.891876
																																							2.05296	1.45067	1.07015
																																							2.37676	1.73353	1.31921
																																							1.62223	1.23035	0.701348
																																							2.11197	1.59163	1.27116
																																							2.26458	1.35764	0.928717
																																							2.39834	1.73884	1.4614
																																							1.83025	1.50754	1.45939
																																							1.77764	1.38844	1.00508
																																							1.84119	1.39321	0.773586
																																							2.18116	1.42991	1.04325
																																							2.02899	1.39204	1.13491
																																							1.75587	1.32262	0.858985
																																							2.43751	1.50749	1.05074
																																							2.51069	1.60886	1.10374
																																							2.27515	1.64754	1.1405
																																							2.5247	1.51918	1.06753
																																							2.38073	1.3589	0.889686
																																							1.84781	1.40697	0.979245
																																							1.69362	1.27479	0.671191
																																							1.93705	1.47479	1.09602
																																							1.89547	1.40356	0.828988
																																							1.81498	1.36173	0.989136
																																							1.75375	1.37428	1.21266
																																							2.08679	1.39964	1.53903
																																							1.767	1.31345	0.824164
																																							2.33276	1.57374	1.57514
																																							2.06594	1.39114	1.0096
																																							2.2233	1.24493	0.772724
																																							1.88645	1.40584	1.09969
																																							2.42045	1.60155	1.1721
																																							1.69197	1.40228	0.799205
																																							1.91175	1.60223	1.28277
																																							1.98351	1.43874	1.05421
																																							1.68558	1.44952	1.20476
																																							2.28391	1.43601	0.945449
																																							1.60338	1.468	1.54285
																																							2.30946	1.48433	1.05601
																																							1.76609	1.33057	1.05988
																																							1.9256	1.38106	1.16563
																																							1.92572	1.3993	0.973128
																																							1.89564	1.32786	0.841433
																																							2.27197	1.73962	1.24065
																																							2.25616	1.3963	0.958948
																																							1.79706	1.51701	1.70179
																																							1.7109	1.20941	0.951395
																																							1.96113	1.23503	0.844368
																																							2.28564	1.46875	0.997609
																																							2.31642	1.4966	1.09053
																																							1.77117	1.32658	1.22602
																																							1.92801	1.33799	0.887485
																																							1.90612	1.43663	1.18508
																																							1.95639	1.62199	1.51603
																																							1.85809	1.43143	1.09888
																																							2.19152	1.38508	0.801363
																																							1.76504	1.34949	1
																																							1.94587	1.49796	1.03153
																																							1.97728	1.4385	0.936277
																																							1.64159	1.29967	0.987561
																																							1.76557	1.66324	1.42642
																																							2.07539	1.6528	1.78572
																																							1.78633	1.4016	1.035
																																							1.94118	1.49671	1.12545
																																							1.91489	1.55116	1.64558
																																							2.13081	1.59063	1.62757
																																							1.96861	1.59683	1.36091
																																							2.33222	1.6642	1.21516
																																							2.14666	1.51665	1.07058
																																							2.42347	1.51457	1.08817
																																							1.47037	1.46028	1.63323
																																							2.063	1.62248	1.04309
																																							1.79176	1.47433	1.68174
																																							1.63069	1.24416	1.23563
																																							2.15999	1.61597	1.47513
																																							1.73909	1.37226	1.10574
																																							1.91338	1.35305	0.881262
																																							1.99377	1.43557	1.14649
																																							1.85186	1.3523	0.944095
																																							1.86215	1.34351	1.27642
																																							2.21584	1.65732	1.37636
																																							1.66703	1.28081	1.51091
																																							1.73701	1.30527	0.967842
																																							1.7026	1.44085	1.0569
																																							2.0661	1.46081	1.70987
																																							2.00383	1.49612	1.07548
																																							1.79769	1.39582	0.937656
																																							1.64295	1.28973	1.27298
																																							2.27129	1.69962	1.31692
																																							1.72325	1.42972	1.40704
																																							1.7539	1.44673	1.52466
																																							1.97248	1.39314	0.854247
																																							1.80287	1.33343	0.900099
																																							1.63497	1.36607	1.66409
																																							2.11559	1.39699	1.33681
																																							2.1323	1.5646	1.02883
																																							2.04472	1.53363	1.03184
																																							2.03251	1.38627	1.75525
																																							2.21432	1.62183	1.41882
																																							2.00498	1.40997	1.61638
																																							1.6734	1.34857	1.37715
																																							2.01641	1.40302	1.01342
																																							1.66405	1.24773	1.55398
																																							1.89735	1.32978	0.9088
																																							2.19973	1.44423	1.28215
																																							1.9497	1.49677	1.03938
																																							2.06957	1.52897	1.15801
																																							1.67882	1.45344	1.84422
																																							1.688	1.33359	1.00356
																																							2.02492	1.47792	1.62236
																																							1.82995	1.48377	1.92123
																																							1.75769	1.48544	1.93014
																																							1.50318	1.33382	1.46322
																																							2.12879	1.52155	1.02883
																																							1.6761	1.21671	1.035
																																							1.92747	1.36885	1.18929
																																							1.99906	1.46093	1.0527
																																							1.98094	1.32794	1.37964
																																							1.70439	1.38078	1.49904
																																							2.20484	1.53088	1.12186
																																							2.09122	1.34165	1.31609
																																							2.0086	1.46956	1.84393
																																							1.65135	1.31296	1.5128
																																							1.99403	1.48606	1.05959
																																							1.68439	1.34002	1.14037
																																							1.80383	1.35048	1.40483
																																							1.75411	1.41726	1.76249
																																							1.87367	1.33192	1.11486
																																							2.19479	1.49503	1.60663
																																							1.77931	1.39246	1.46298
																																							1.92793	1.54217	2.09619
																																							1.71901	1.42661	1.69815
																																							1.98826	1.58407	2.10906
																																							1.82411	1.45987	1.61149
																																							2.23442	1.54929	1.82429
																																							1.76711	1.32626	0.941375
																																							1.83724	1.40268	1.29338
																																							2.3577	1.43086	1.41719
																																							1.96713	1.39183	1.38311
																																							1.62483	1.4335	1.27929
																																							1.78382	1.4089	1.76972
																																							1.91578	1.47416	1.60266
																																							2.13661	1.73293	2.28337
																																							2.17571	1.45541	1.35313
																																							1.7875	1.36143	0.924279
																																							2.15928	1.44539	1.19984
																																							1.72754	1.29632	1.44226
																																							1.65634	1.26054	0.834009
																																							1.94151	1.43181	1.25214
																																							1.71394	1.21443	0.917124
																																							2.09468	1.5618	1.21046
																																							1.76263	1.44618	1.64295
																																							1.77602	1.38906	1.73031
																																							2.20858	1.48533	1.59636
																																							1.80322	1.39991	1.42514
																																							1.86873	1.34796	1.38078
																																							1.96121	1.38844	0.974214
																																							1.85788	1.41654	0.96674
																																							1.89028	1.37428	0.836994
																																							1.54523	1.30838	1.21453
																																							1.66875	1.34451	1.20081
																																							1.69924	1.2841	0.961933
																																							2.46492	1.5905	1.83383
																																							1.72719	1.44128	1.63184
																																							1.72199	1.33885	1.56871
																																							1.85797	1.33335	1.53108
																																							1.86218	1.16761	0.757813
																																							1.82643	1.41856	0.970402
																																							1.6581	1.28392	1.42238
																																							1.95333	1.47995	1.0684
																																							1.94239	1.28516	0.762252
																																							1.9913	1.41966	1.55011
																																							2.21498	1.60739	1.10827
																																							1.55545	1.21401	1.29226
																																							1.57817	1.3137	1.5838
																																							1.56492	1.41641	1.6268
																																							1.81641	1.29649	0.87084
																																							1.96744	1.32076	1.43382
																																							2.06819	1.48628	1.06195
																																							2.0949	1.48051	0.984042
																																							1.53676	1.26547	1.59324
																																							1.89817	1.58637	1.94355
																																							1.86199	1.45708	1.75683
																																							1.92994	1.4105	1.26063
																																							1.97701	1.44716	1.5478
																																							1.71007	1.3592	0.882379
																																							1.8681	1.39814	1.77861
																																							2.40623	1.63009	1.03984
																																							1.85198	1.39923	1.0524
																																							1.64461	1.47146	1.62361
																																							1.36358	1.13988	1.37016
																																							1.91597	1.43401	0.920205
																																							2.15779	1.56866	1.39232
																																							1.80212	1.30171	1.54226
																																							2.20176	1.57857	1.1573
																																							1.9304	1.4055	0.96249
																																							1.85679	1.39003	1.12863
																																							1.96331	1.41267	1.06195
																																							1.50865	1.20646	1.22246
																																							1.78541	1.38697	1.15587
																																							1.62495	1.16633	0.836498
																																							1.793	1.29795	1.11993
																																							1.83196	1.33744	1.4845
																																							1.81794	1.42896	1.75218
																																							2.08956	1.41478	0.928115
																																							2.07777	1.45963	1.09177
																																							1.3418	1.14698	1.03578
																																							1.77962	1.27893	1.12366
																																							2.05957	1.45133	1.16025
																																							2.06703	1.47718	1.1905
																																							1.70526	1.3156	0.969489
																																							1.41076	1.24153	1.13115
																																							1.76352	1.46439	1.19941
																																							1.71172	1.27061	1.34296
																																							1.8138	1.39957	0.960443
																																							2.19345	1.67217	1.24937
																																							1.48494	1.25262	1.24754
																																							1.85078	1.2651	1.4588
																																							1.994	1.4168	0.922858
																																							1.91215	1.34926	0.842903
																																							2.04101	1.51743	1.14928
																																							1.626	1.35972	0.838973
																																							2.02203	1.48883	0.966556
																																							2.01174	1.33618	0.846798
																																							1.95801	1.34343	0.89449
																																							2.01166	1.46462	0.990182
																																							1.66472	1.30425	1.01292
																																							2.05629	1.50092	1.04555
																																							1.84217	1.28215	0.795403
																																							2.14164	1.49197	1.01375
																																							1.64116	1.30619	0.889906
																																							1.63949	1.30451	0.813044
																																							2.2716	1.63236	1.18128
																																							2.00481	1.4621	0.996924
																																							1.66718	1.25157	0.965082
																																							1.69808	1.32279	0.986333
																																							1.78867	1.26138	0.72572
																																							1.79447	1.42654	0.925696
																																							1.41478	1.04325	0.50886
																																							1.96823	1.45049	0.976557
																																							1.42431	1.09315	0.500871
																																							1.97643	1.4526	0.974575
																																							1.80185	1.38934	0.801094
																																							2.11468	1.56464	1.1032
																																							1.81042	1.29667	0.844124
																																							2.12763	1.53626	1.11224
																																							1.86521	1.36994	0.876987
																																							1.81013	1.32722	0.773012
																																							1.98364	1.29555	0.888587
																																							1.83722	1.43199	0.885494
																																							1.86173	1.29924	0.76781
																																							2.06488	1.49606	1.08552
																																							2.18225	1.44746	0.978887
																																							1.79636	1.39869	0.894707
																																							1.66985	1.31337	0.926907
																																							1.75336	1.36519	0.83351
																																							1.9198	1.48377	0.984042
																																							1.91365	1.42005	0.847766
																																							2.04	1.54222	1.04952
																																							1.89853	1.44916	0.951204
																																							1.97917	1.45097	1.25319
																																							2.03016	1.4896	0.97978
																																							2.04162	1.47961	1.0081
																																							1.94141	1.39218	0.854485
																																							1.88874	1.43269	1.0101
																																							1.78539	1.34466	0.789912
																																							1.99601	1.45981	0.925292
																																							1.78739	1.40804	0.985101
																																							1.77039	1.30417	0.764894
																																							1.92884	1.44423	0.951204
																																							2.08538	1.53937	1.06563
																																							1.91842	1.4275	0.956696
																																							1.95189	1.46298	0.931518
																																							2.07598	1.40791	0.899026
																																							1.8262	1.33603	0.737411
																																							1.83984	1.32626	0.781262
																																							2.05924	1.51769	1.02803
																																							1.97555	1.50706	0.978709
																																							2.04136	1.5013	1.00356
																																							1.82909	1.33208	0.793215
																																							1.82099	1.39445	0.926907
																																							1.97465	1.50653	0.97853
																																							1.95084	1.36827	0.829745
																																							1.7334	1.33264	0.821089
																																							2.09335	1.50168	0.973671
																																							1.93592	1.42737	0.74483
																																							1.95975	1.42597	0.892967
																																							2.07123	1.58322	1.24123
																																							2.09286	1.48203	1.04708
																																							1.76764	1.39335	0.768972
																																							2.20879	1.45019	1.03105
																																							2.19175	1.64089	1.2072
																																							1.84885	1.42373	1.01523
																																							1.84895	1.332	0.851378
																																							2.13579	1.32448	0.873583
																																							1.98378	1.31171	0.821089
																																							2.11597	1.51882	1.04876
																																							1.77146	1.3892	1.02691
																																							2.06129	1.50733	1.083
																																							1.89177	1.42991	0.883049
																																							1.93638	1.43756	0.966004
																																							2.08434	1.58126	1.1542
																																							1.8814	1.38156	0.853054
																																							1.90941	1.41563	1.40817
																																							2.04292	1.46875	0.981739
																																							1.97544	1.47604	1.08257
																																							1.63025	1.2686	0.925494
																																							2.03094	1.50939	1.0518
																																							2.12509	1.61033	1.17711
																																							2.05758	1.37147	0.889906
																																							1.69938	1.29173	0.951395
																																							1.9411	1.32019	0.808039
																																							1.91589	1.38913	1.01027
																																							1.73943	1.23908	0.68618
																																							2.0603	1.45248	0.943902
																																							2.04206	1.47758	1.01441
																																							2.0586	1.4669	1.1668
																																							2.09007	1.55772	1.03906
																																							1.90012	1.46788	1.17072
																																							1.95596	1.41438	0.921023
																																							2.04034	1.47141	1.03719
																																							1.86391	1.30569	0.753628
																																							2.10556	1.51369	1.02978
																																							1.88894	1.39376	1.02289
																																							2.02749	1.43023	0.90859
																																							2.04878	1.48338	1.1001
																																							1.80493	1.38613	0.963973
																																							1.96703	1.44746	0.943902
																																							1.89471	1.42928	1.33359
																																							1.6426	1.28868	0.966188
																																							2.85145	1.91221	1.48299
																																							2.09745	1.56967	1.12443
																																							1.65915	1.28736	0.634062
																																							2.11101	1.56944	1.10708
																																							2.11832	1.4725	1.05586
																																							2.6352	1.6795	1.35433
																																							2.04326	1.4604	0.974214
																																							1.69617	1.32577	0.650365
																																							2.05517	1.54972	1.11525
																																							2.11279	1.53028	1.10973
																																							2.22413	1.55578	1.12044
																																							1.81651	1.38976	0.855436
																																							2.15946	1.50727	1.17084
																																							2.33966	1.50398	1.19302
																																							1.96408	1.39052	0.786306
																																							2.07388	1.3324	0.851138
																																							2.03653	1.52119	1.08412
																																							2.23123	1.51572	1.10933
																																							2.05517	1.47769	1.0844
																																							1.93515	1.46269	0.885494
																																							2.69724	1.74943	1.37858
																																							1.94059	1.41804	0.967475
																																							1.95417	1.46875	1.05586
																																							2.53841	1.72725	1.37471
																																							2.04609	1.59111	1.17381
																																							2.22283	1.57965	1.1309
																																							1.90187	1.36262	0.898166
																																							1.97	1.53203	0.884162
																																							2.08187	1.43825	1.00877
																																							2.24695	1.56557	1.15265
																																							2.39304	1.7237	1.37529
																																							1.78385	1.36446	0.903941
																																							1.86794	1.38212	0.614235
																																							2.00778	1.31478	0.924482
																																							1.87481	1.3188	0.882826
																																							2.01087	1.44637	0.970219
																																							1.88144	1.37943	1.1606
																																							2.56636	1.78368	1.34628
																																							1.85924	1.39753	0.834508
																																							1.9486	1.37986	0.794857
																																							2.2359	1.53298	1.16166
																																							1.92507	1.3836	0.889906
																																							1.94985	1.41778	0.976197
																																							2.23086	1.57569	1.27615
																																							2.06537	1.53108	1.14916
																																							1.95938	1.52659	1.02883
																																							1.98688	1.36453	0.907959
																																							1.72882	1.31088	1.12774
																																							2.70559	1.80442	1.36994
																																							1.8033	1.29295	1.04891
																																							1.92223	1.30137	0.784072
																																							1.84124	1.25678	0.801363
																																							1.86446	1.35509	0.918359
																																							1.92466	1.41373	0.998123
																																							2.09474	1.5052	1.12545
																																							1.97106	1.5239	0.94118
																																							1.92553	1.43281	0.954621
																																							2.00114	1.49394	0.980494
																																							2.11646	1.47995	1.24783
																																							2.17874	1.6092	1.28126
																																							2.04302	1.51603	1.16911
																																							1.84097	1.36812	0.885273
																																							1.90991	1.4216	1.06077
																																							1.80637	1.31502	0.685127
																																							2.04996	1.41254	1.00659
																																							2.04309	1.32786	1.01523
																																							1.82304	1.35116	0.865766
																																							2.0892	1.55011	0.976377
																																							2.3585	1.37306	1.15241
																																							1.91766	1.45386	1.08003
																																							1.76592	1.31765	0.799746
																																							1.87958	1.38955	0.925494
																																							1.99925	1.58694	0.968575
																																							1.93907	1.46163	1.08088
																																							2.1333	1.45933	1.08636
																																							1.96714	1.42044	0.939617
																																							1.88889	1.40524	0.972765
																																							1.97865	1.4822	1.14222
																																							2.12822	1.52755	1.10078
																																							2.38437	1.47095	1.24094
																																							2.07757	1.45487	1.27506
																																							1.83503	1.38927	0.946028
																																							1.74572	1.37154	0.889906
																																							1.94151	1.46205	1.03688
																																							2.17131	1.40416	1.01043
																																							1.8515	1.38508	0.742679
																																							1.8922	1.40389	0.90479
																																							1.75674	1.24985	0.979423
																																							1.76946	1.31213	0.80217
																																							1.93026	1.30863	1.00993
																																							2.15836	1.57978	1.20369
																																							1.79038	1.35516	0.778435
																																							1.97686	1.45152	0.958948
																																							2.01257	1.43048	0.947376
																																							2.08	1.5068	1.11237
																																							2.46549	1.52877	1.2696
																																							1.82029	1.29511	0.69897
																																							2.3661	1.51944	1.13203
																																							1.86551	1.3285	0.96249
																																							1.952	1.36475	0.94079
																																							2.0683	1.33838	0.994343
																																							2.15981	1.55927	1.16307
																																							2.11551	1.32303	1.00977
																																							2.12388	1.43181	1.23055
																																							1.96462	1.46864	0.961747
																																							2.12811	1.3917	0.995893
																																							1.91727	1.40174	1.00508
																																							1.9796	1.45452	1.0789
																																							2.24201	1.4662	1.10614
																																							2.07129	1.55116	0.865534
																																							1.87737	1.47141	0.91319
																																							1.91211	1.40045	1.13914
																																							1.96344	1.39896	1.01325
																																							2.12574	1.5891	1.64326
																																							1.86507	1.34374	0.856148
																																							1.91179	1.44453	0.941375
																																							1.94774	1.39719	0.960443
																																							2.05355	1.31937	1.05705
																																							1.96234	1.51593	0.929719
																																							1.88793	1.58923	0.87084
																																							1.92707	1.46777	1.39073
																																							1.83518	1.4016	0.986684
																																							2.36334	1.52451	1.13691
																																							1.96492	1.53779	1.11211
																																							2.06619	1.44276	1.07648
																																							2.31547	1.38739	1.10787
																																							2.13443	1.36328	1.12251
																																							1.7074	1.3899	0.834508
																																							2.04257	1.49153	1.38255
																																							2.02347	1.41537	0.924077
																																							1.99862	1.53957	1.09067
																																							2.06157	1.45714	1.04998
																																							1.7773	1.35267	0.848974
																																							2.04881	1.49584	1.08215
																																							2.11909	1.45109	1.01259
																																							2.242	1.44411	1.0584
																																							1.94866	1.40897	0.964712
																																							2.36425	1.51212	1.24889
																																							1.87911	1.4136	0.996065
																																							2.2262	1.5479	1.13479
																																							2.09227	1.46381	0.977634
																																							1.87672	1.48833	0.880365
																																							1.72585	1.34165	0.757217
																																							1.7688	1.3462	0.922451
																																							2.16924	1.5141	1.05988
																																							1.85612	1.43482	0.94776
																																							1.77287	1.41504	0.735849
																																							2.27135	1.45654	1.19617
																																							2.25157	1.48794	1.12417
																																							1.8115	1.42418	0.925494
																																							2.1807	1.5276	1.06797
																																							2.24049	1.49753	1.00221
																																							1.84276	1.44862	0.953485
																																							2.04569	1.60874	1.11773
																																							1.78566	1.30737	1.02402
																																							2.04904	1.43644	0.978172
																																							2.11171	1.45368	0.984924
																																							1.97177	1.40322	0.991052
																																							1.71728	1.33272	0.729863
																																							1.93168	1.5035	0.925292
																																							1.81142	1.42737	0.88638
																																							2.49528	1.61733	1.26602
																																							2.02977	1.45404	1.0149
																																							1.77727	1.27911	0.775874
																																							1.97994	1.44539	0.966188
																																							1.8213	1.45839	0.915265
																																							1.9851	1.42083	1.06899
																																							1.92656	1.50082	0.999148
																																							2.20552	1.58304	1.14601
																																							2.1593	1.46486	1.04093
																																							1.82739	1.35838	0.911105
																																							1.79289	1.41902	0.859221
																																							1.71166	1.26648	0.966188
																																							1.86481	1.42044	0.68583
																																							1.88737	1.50611	1.03468
																																							2.06581	1.56885	1.09218
																																							1.9402	1.50897	0.952726
																																							1.86628	1.48057	1.15325
																																							2.12122	1.55159	1.17756
																																							1.83712	1.41876	0.921023
																																							2.0132	1.57848	1.08859
																																							1.89201	1.47014	0.949294
																																							1.99608	1.42642	0.87267
																																							1.91336	1.43669	0.997609
																																							2.01246	1.44294	0.989834
																																							1.88596	1.47233	0.790189
																																							2.08657	1.57848	1.11
																																							1.86553	1.44631	0.806446
																																							1.91867	1.23344	0.694175
																																							1.87054	1.35561	0.99778
																																							1.82853	1.26887	0.942737
																																							1.62032	1.13416	0.634062
																																							1.92598	1.49257	1.12456
																																							1.6149	1.24221	0.839219
																																							2.07841	1.48483	1.02434
																																							1.98617	1.48728	0.956507
																																							2.17466	1.66079	1.18319
																																							1.71086	1.18675	0.724758
																																							2.0474	1.45194	1.00575
																																							1.84043	1.49606	1.08286
																																							1.65649	1.26593	0.886159
[truncated: 43 more rows]
[truncated: 9 more columns]
